# Supplementary material for: Poly[μ3-hydroxido-μ-(pyridine-2,4,6-tricarboxyl­ato)-dilead(II)]
Source: Acta Crystallogr Sect E Struct Rep Online. 2010 Dec 4;67(Pt 1):m15–6. doi: 10.1107/S1600536810049275 (PMC3050173; doi:10.1107/S1600536810049275)
Supplement: Supplementary file 1 [file e-67-00m15-sup1.cif]

##############################################################################
###                                                                        ###
###        Electronic paper (Acta Crystallographica Section E)             ###
###                                                                        ###
##############################################################################
#                                                                            #
# This CIF contains the data in a paper accepted for publication in Acta     #
# Crystallographica Section E. It conforms to the requirements of Notes      #
# for Authors for Section E, and has been peer reviewed under the auspices   #
# of the IUCr Commission on Journals.                                        #
#                                                                            #
# Full details of the Crystallographic Information File format               #
# are given in the paper "The Crystallographic Information File (CIF):       #
# a New Standard Archive File for Crystallography" by S. R. Hall, F. H.      #
# Allen and I. D. Brown [Acta Cryst. (1991), A47, 655-685].                  #
#                                                                            #
# The current version of the core CIF dictionary is obtainable from          #
# ftp://ftp.iucr.org/pub/cif_core.dic. The current version number is 2.4.    #
#                                                                            #
# Software is freely available for graphical display of the structure(s) in  #
# this CIF.  For information consult the CIF home page http://www.iucr.org/  #
# cif/home.html                                                              #
#                                                                            #
# This file may be used for bona fide research purposes within the           #
# scientific community so long as proper attribution is given to the journal # 
# article from which it was obtained.                                        #
#                                                                            #
##############################################################################
                                             
data_I
_audit_creation_method     SHELXL-97
_chemical_name_systematic
;
Poly[\m~3~-hydroxido-\m-(pyridine-2,4,6-tricarboxylato)-dilead(II)]
;
_chemical_name_common     ?
_chemical_formula_moiety     'C8 H3 N O7 Pb2'
_chemical_formula_sum     'C8 H3 N O7 Pb2'
_chemical_formula_iupac     '[Pb2 (C8 H2 N O6) (O H)]'
_chemical_formula_weight     639.49
_chemical_melting_point     ?
_symmetry_cell_setting     monoclinic
_symmetry_space_group_name_H-M     'P 21/c'
_symmetry_space_group_name_Hall     '-P 2ybc'
loop_
    _symmetry_equiv_pos_as_xyz
    'x, y, z'
    '-x, y+1/2, -z+1/2'
    '-x, -y, -z'
    'x, -y-1/2, z-1/2'
_cell_length_a     7.5391(9)
_cell_length_b     14.1845(17)
_cell_length_c     10.3084(12)
_cell_angle_alpha     90.00
_cell_angle_beta     100.4680(10)
_cell_angle_gamma     90.00
_cell_volume     1084.0(2)
_cell_formula_units_Z     4
_cell_measurement_reflns_used     5542
_cell_measurement_theta_min     2.47
_cell_measurement_theta_max     28.22
_cell_measurement_temperature     291(2)
_cell_special_details     ?
_exptl_crystal_description     block
_exptl_crystal_colour     white
_exptl_crystal_size_max     0.38
_exptl_crystal_size_mid     0.26
_exptl_crystal_size_min     0.25
_exptl_crystal_density_diffrn     3.918
_exptl_crystal_density_meas     ?
_exptl_crystal_density_method     'not measured'
_exptl_crystal_F_000     1112
_exptl_absorpt_coefficient_mu     31.048
_exptl_absorpt_correction_type     multi-scan
_exptl_absorpt_process_details     '(SADABS; Sheldrick, 1996)'
_exptl_absorpt_correction_T_min     0.0299
_exptl_absorpt_correction_T_max     0.0473
_exptl_special_details
;
;
_diffrn_ambient_temperature     291(2)
_diffrn_radiation_type     MoK\a
_diffrn_radiation_wavelength     0.71073
_diffrn_radiation_source     'fine-focus sealed tube'
_diffrn_radiation_monochromator     graphite
_diffrn_measurement_device_type     'Bruker SMART APEX CCD area-detector'
_diffrn_measurement_method     '\f and \w'
_diffrn_detector_area_resol_mean     ?
_diffrn_reflns_number     7870
_diffrn_reflns_av_R_equivalents     0.0360
_diffrn_reflns_av_sigmaI/netI     0.0299
_diffrn_reflns_theta_min     2.47
_diffrn_reflns_theta_max     25.48
_diffrn_reflns_theta_full     25.48
_diffrn_measured_fraction_theta_max     0.999
_diffrn_measured_fraction_theta_full     0.999
_diffrn_reflns_limit_h_min     -9
_diffrn_reflns_limit_h_max     9
_diffrn_reflns_limit_k_min     -17
_diffrn_reflns_limit_k_max     17
_diffrn_reflns_limit_l_min     -12
_diffrn_reflns_limit_l_max     12
_diffrn_standards_number     ?
_diffrn_standards_interval_count     ?
_diffrn_standards_interval_time     ?
_diffrn_standards_decay_%     ?
_refine_special_details
;
Refinement of <i>F</i>^2^ against ALL reflections. The weighted <i>R</i>-factor
<i>wR</i> and
goodness of fit <i>S</i> are based on <i>F</i>^2^, conventional
<i>R</i>-factors <i>R</i> are based
on <i>F</i>, with <i>F</i> set to zero for negative <i>F</i>^2^. The threshold
expression of
<i>F</i>^2^ > \s(<i>F</i>^2^) is used only for calculating <i>R</i>-factors(gt)
<i>etc</i>. and is
not relevant to the choice of reflections for refinement. <i>R</i>-factors
based
on <i>F</i>^2^ are statistically about twice as large as those based on
<i>F</i>, and <i>R</i>-
factors based on ALL data will be even larger.
;
_reflns_number_total     2014
_reflns_number_gt     1903
_reflns_threshold_expression     I>2sigma(I)
_refine_ls_structure_factor_coef     Fsqd
_refine_ls_matrix_type     full
_refine_ls_R_factor_all     0.0295
_refine_ls_R_factor_gt     0.0278
_refine_ls_wR_factor_gt     0.0676
_refine_ls_wR_factor_ref     0.0685
_refine_ls_goodness_of_fit_ref     1.080
_refine_ls_restrained_S_all     1.080
_refine_ls_number_reflns     2014
_refine_ls_number_parameters     157
_refine_ls_number_restraints     0
_refine_ls_hydrogen_treatment     constr
_refine_ls_weighting_scheme     calc
_refine_ls_weighting_details
         'calc w=1/[\s^2^(Fo^2^)+(0.0382P)^2^+7.7260P] where P=(Fo^2^+2Fc^2^)/3'
_atom_sites_solution_hydrogens     geom
_atom_sites_solution_primary     direct
_atom_sites_solution_secondary     difmap
_refine_ls_shift/su_max     0.001
_refine_ls_shift/su_mean     0.000
_refine_diff_density_max     1.635
_refine_diff_density_min     -2.069
_refine_ls_extinction_method     none
_refine_ls_extinction_coef     ?
loop_
    _atom_type_symbol
    _atom_type_description
    _atom_type_scat_dispersion_real
    _atom_type_scat_dispersion_imag
    _atom_type_scat_source
    'C' 'C' 0.0033 0.0016
                         'International Tables Vol C Tables 4.2.6.8 and 6.1.1.4'
    'H' 'H' 0.0000 0.0000
                         'International Tables Vol C Tables 4.2.6.8 and 6.1.1.4'
    'N' 'N' 0.0061 0.0033
                         'International Tables Vol C Tables 4.2.6.8 and 6.1.1.4'
    'O' 'O' 0.0106 0.0060
                         'International Tables Vol C Tables 4.2.6.8 and 6.1.1.4'
    'Pb' 'Pb' -3.3944 10.1111
                         'International Tables Vol C Tables 4.2.6.8 and 6.1.1.4'
_computing_data_collection     'SMART (Bruker, 1997)'
_computing_cell_refinement     'SAINT (Bruker, 1997)'
_computing_data_reduction     'SAINT (Bruker, 1997)'
_computing_structure_solution     'SHELXS97 (Sheldrick, 2008)'
_computing_structure_refinement     'SHELXL97 (Sheldrick, 2008)'
_computing_molecular_graphics     'SHELXTL (Sheldrick, 2008)'
_computing_publication_material     'SHELXTL (Sheldrick, 2008)'
loop_
    _atom_site_type_symbol
    _atom_site_label
    _atom_site_fract_x
    _atom_site_fract_y
    _atom_site_fract_z
    _atom_site_U_iso_or_equiv
    _atom_site_adp_type
    _atom_site_calc_flag
    _atom_site_refinement_flags
    _atom_site_occupancy
    _atom_site_disorder_assembly
    _atom_site_disorder_group
    Pb Pb1 0.06507(4) 0.84421(2) 0.28447(3) 0.01366(11) Uani d . 1 . .
    Pb Pb2 0.18306(4) 0.93099(2) -0.06649(3) 0.01411(11) Uani d . 1 . .
    O O1 0.2977(9) 0.9297(5) 0.1872(6) 0.0289(11) Uani d . 1 . .
    O O2 0.5925(8) 0.9461(5) 0.1816(6) 0.0289(11) Uani d . 1 . .
    O O3 0.9877(8) 0.9721(4) 0.6667(6) 0.0225(13) Uani d . 1 . .
    O O4 0.9167(8) 0.8519(4) 0.7875(6) 0.0250(14) Uani d . 1 . .
    O O5 0.2690(8) 0.7768(4) 0.7342(6) 0.0213(12) Uani d . 1 . .
    O O6 0.1106(8) 0.7676(4) 0.5298(5) 0.0229(13) Uani d . 1 . .
    O O7 0.0597(7) 1.0796(4) -0.0536(5) 0.0152(11) Uani d . 1 . .
    H H7 0.1117 1.1285 -0.0232 0.023 Uiso d R 1 . .
    N N1 0.3717(8) 0.8650(4) 0.4344(6) 0.0105(12) Uani d . 1 . .
    C C1 0.5100(10) 0.9033(5) 0.3862(7) 0.0112(14) Uani d . 1 . .
    C C2 0.6798(11) 0.9170(5) 0.4616(8) 0.0162(16) Uani d . 1 . .
    H H2 0.7720 0.9438 0.4249 0.019 Uiso calc R 1 . .
    C C3 0.7094(10) 0.8896(5) 0.5943(8) 0.0140(15) Uani d . 1 . .
    C C4 0.5682(11) 0.8484(5) 0.6457(8) 0.0175(17) Uani d . 1 . .
    H H4 0.5847 0.8288 0.7331 0.021 Uiso calc R 1 . .
    C C5 0.4032(10) 0.8379(5) 0.5626(8) 0.0116(15) Uani d . 1 . .
    C C6 0.4651(11) 0.9281(5) 0.2410(8) 0.0150(16) Uani d . 1 . .
    C C7 0.8872(11) 0.9068(6) 0.6901(8) 0.0163(16) Uani d . 1 . .
    C C8 0.2459(11) 0.7909(5) 0.6105(7) 0.0147(16) Uani d . 1 . .
loop_
    _atom_site_aniso_label
    _atom_site_aniso_U_11
    _atom_site_aniso_U_22
    _atom_site_aniso_U_33
    _atom_site_aniso_U_12
    _atom_site_aniso_U_13
    _atom_site_aniso_U_23
    Pb1 0.01119(17) 0.01504(17) 0.01652(18) -0.00022(11) 0.00723(12) 0.00207(10)
    Pb2 0.01304(18) 0.01647(18) 0.01407(17) 0.00281(11) 0.00580(12) 0.00070(10)
    O1 0.018(2) 0.048(3) 0.021(2) -0.010(2) 0.0067(19) 0.010(2)
    O2 0.018(2) 0.048(3) 0.021(2) -0.010(2) 0.0067(19) 0.010(2)
    O3 0.013(3) 0.022(3) 0.032(3) -0.007(3) 0.004(3) -0.010(3)
    O4 0.019(3) 0.037(4) 0.019(3) 0.003(3) 0.002(2) 0.002(3)
    O5 0.023(3) 0.025(3) 0.018(3) -0.003(3) 0.010(2) 0.003(2)
    O6 0.021(3) 0.030(3) 0.019(3) -0.017(3) 0.006(3) -0.002(2)
    O7 0.014(3) 0.013(3) 0.021(3) -0.002(2) 0.008(2) -0.001(2)
    N1 0.010(3) 0.008(3) 0.016(3) -0.002(2) 0.006(3) 0.001(2)
    C1 0.012(4) 0.009(3) 0.014(4) -0.001(3) 0.008(3) 0.001(3)
    C2 0.016(4) 0.012(4) 0.023(4) 0.001(3) 0.008(3) -0.002(3)
    C3 0.011(4) 0.008(3) 0.024(4) -0.003(3) 0.005(3) -0.004(3)
    C4 0.017(4) 0.019(4) 0.016(4) -0.002(3) 0.002(3) 0.001(3)
    C5 0.011(4) 0.009(4) 0.016(4) 0.000(3) 0.003(3) -0.003(3)
    C6 0.012(4) 0.019(4) 0.015(4) -0.005(3) 0.005(3) 0.003(3)
    C7 0.017(4) 0.017(4) 0.016(4) 0.009(3) 0.005(3) -0.002(3)
    C8 0.023(4) 0.008(3) 0.015(4) 0.000(3) 0.009(3) -0.001(3)
_geom_special_details
;
All e.s.d.'s (except the e.s.d. in the dihedral angle between two l.s. planes)
are estimated using the full covariance matrix. The cell e.s.d.'s are taken
into account individually in the estimation of e.s.d.'s in distances, angles
and torsion angles; correlations between e.s.d.'s in cell parameters are only
used when they are defined by crystal symmetry. An approximate (isotropic)
treatment of cell e.s.d.'s is used for estimating e.s.d.'s involving l.s.
planes.
;
loop_
    _geom_bond_atom_site_label_1
    _geom_bond_atom_site_label_2
    _geom_bond_site_symmetry_2
    _geom_bond_distance
    _geom_bond_publ_flag
    Pb1 O5 4_575 2.422(6) y
    Pb1 O1 . 2.489(6) y
    Pb1 N1 . 2.554(6) y
    Pb1 O7 3_575 2.627(5) y
    Pb1 O3 3_676 2.697(6) y
    Pb1 O6 . 2.716(6) y
    Pb2 O1 . 2.600(6) y
    Pb2 O2 3_675 2.836(7) y
    Pb2 O4 1_454 2.541(6) y
    Pb2 O7 . 2.318(5) y
    Pb2 O7 3_575 2.393(5) y
    O1 C6 . 1.283(10) ?
    O2 C6 . 1.256(10) ?
    O3 C7 . 1.247(11) ?
    O3 Pb1 3_676 2.698(6) ?
    O4 C7 . 1.258(10) ?
    O4 Pb2 1_656 2.541(6) ?
    O5 C8 . 1.272(9) ?
    O5 Pb1 4_576 2.422(6) ?
    O6 C8 . 1.238(10) ?
    O7 Pb2 3_575 2.393(5) ?
    O7 Pb1 3_575 2.627(5) ?
    O7 H7 . 0.8286 ?
    N1 C1 . 1.348(10) ?
    N1 C5 . 1.355(10) ?
    C1 C2 . 1.385(11) ?
    C1 C6 . 1.515(10) ?
    C2 C3 . 1.401(11) ?
    C2 H2 . 0.9300 ?
    C3 C4 . 1.400(12) ?
    C3 C7 . 1.533(11) ?
    C4 C5 . 1.384(11) ?
    C4 H4 . 0.9300 ?
    C5 C8 . 1.519(11) ?
loop_
    _geom_angle_atom_site_label_1
    _geom_angle_atom_site_label_2
    _geom_angle_atom_site_label_3
    _geom_angle_site_symmetry_1
    _geom_angle_site_symmetry_3
    _geom_angle
    _geom_angle_publ_flag
    O5 Pb1 O1 4_575 . 74.8(2) ?
    O5 Pb1 N1 4_575 . 70.8(2) ?
    O1 Pb1 N1 . . 64.0(2) ?
    O5 Pb1 O7 4_575 3_575 103.54(18) ?
    O1 Pb1 O7 . 3_575 66.24(19) ?
    N1 Pb1 O7 . 3_575 129.54(18) ?
    O5 Pb1 O3 4_575 3_676 147.70(19) ?
    O1 Pb1 O3 . 3_676 75.1(2) ?
    N1 Pb1 O3 . 3_676 85.62(18) ?
    O7 Pb1 O3 3_575 3_676 74.41(17) ?
    O5 Pb1 O6 4_575 . 86.45(19) ?
    O1 Pb1 O6 . . 126.23(19) ?
    N1 Pb1 O6 . . 62.30(18) ?
    O7 Pb1 O6 3_575 . 166.35(17) ?
    O3 Pb1 O6 3_676 . 102.15(18) ?
    O7 Pb2 O7 . 3_575 71.0(2) ?
    O7 Pb2 O4 . 1_454 98.8(2) ?
    O7 Pb2 O4 3_575 1_454 71.47(19) ?
    O7 Pb2 O1 . . 90.7(2) ?
    O7 Pb2 O1 3_575 . 67.99(19) ?
    O4 Pb2 O1 1_454 . 132.45(19) ?
    C6 O1 Pb1 . . 121.8(5) ?
    C6 O1 Pb2 . . 123.8(5) ?
    Pb1 O1 Pb2 . . 106.2(2) ?
    C7 O3 Pb1 . 3_676 124.4(5) ?
    C7 O4 Pb2 . 1_656 101.9(5) ?
    C8 O5 Pb1 . 4_576 110.5(5) ?
    C8 O6 Pb1 . . 117.9(5) ?
    Pb2 O7 Pb2 . 3_575 108.9(2) ?
    Pb2 O7 Pb1 . 3_575 113.8(2) ?
    Pb2 O7 Pb1 3_575 3_575 108.2(2) ?
    Pb2 O7 H7 . . 127.9 ?
    Pb2 O7 H7 3_575 . 102.2 ?
    Pb1 O7 H7 3_575 . 93.8 ?
    C1 N1 C5 . . 117.6(6) ?
    C1 N1 Pb1 . . 119.9(5) ?
    C5 N1 Pb1 . . 122.5(5) ?
    N1 C1 C2 . . 123.2(7) ?
    N1 C1 C6 . . 114.1(6) ?
    C2 C1 C6 . . 122.6(7) ?
    C1 C2 C3 . . 118.4(7) ?
    C1 C2 H2 . . 120.8 ?
    C3 C2 H2 . . 120.8 ?
    C4 C3 C2 . . 119.2(7) ?
    C4 C3 C7 . . 117.3(7) ?
    C2 C3 C7 . . 123.4(7) ?
    C5 C4 C3 . . 118.1(7) ?
    C5 C4 H4 . . 121.0 ?
    C3 C4 H4 . . 121.0 ?
    N1 C5 C4 . . 123.5(7) ?
    N1 C5 C8 . . 115.6(7) ?
    C4 C5 C8 . . 120.9(7) ?
    O2 C6 O1 . . 124.4(7) ?
    O2 C6 C1 . . 118.4(7) ?
    O1 C6 C1 . . 117.2(7) ?
    O3 C7 O4 . . 126.0(8) ?
    O3 C7 C3 . . 119.0(7) ?
    O4 C7 C3 . . 115.0(7) ?
    O6 C8 O5 . . 125.3(7) ?
    O6 C8 C5 . . 119.7(7) ?
    O5 C8 C5 . . 115.0(7) ?
loop_
    _geom_torsion_atom_site_label_1
    _geom_torsion_atom_site_label_2
    _geom_torsion_atom_site_label_3
    _geom_torsion_atom_site_label_4
    _geom_torsion_site_symmetry_1
    _geom_torsion_site_symmetry_2
    _geom_torsion_site_symmetry_3
    _geom_torsion_site_symmetry_4
    _geom_torsion
    _geom_torsion_publ_flag
    O5 Pb1 O1 C6 4_575 . . . -61.3(6) ?
    N1 Pb1 O1 C6 . . . . 14.5(6) ?
    O7 Pb1 O1 C6 3_575 . . . -173.9(7) ?
    O3 Pb1 O1 C6 3_676 . . . 106.9(6) ?
    O6 Pb1 O1 C6 . . . . 12.5(7) ?
    O5 Pb1 O1 Pb2 4_575 . . . 88.2(3) ?
    N1 Pb1 O1 Pb2 . . . . 163.9(3) ?
    O7 Pb1 O1 Pb2 3_575 . . . -24.43(19) ?
    O3 Pb1 O1 Pb2 3_676 . . . -103.7(3) ?
    O6 Pb1 O1 Pb2 . . . . 162.02(19) ?
    O7 Pb2 O1 C6 . . . . -115.5(6) ?
    O7 Pb2 O1 C6 3_575 . . . 175.3(7) ?
    O4 Pb2 O1 C6 1_454 . . . 141.8(6) ?
    O7 Pb2 O1 Pb1 . . . . 95.8(3) ?
    O7 Pb2 O1 Pb1 3_575 . . . 26.6(2) ?
    O4 Pb2 O1 Pb1 1_454 . . . -6.8(4) ?
    O5 Pb1 O6 C8 4_575 . . . 82.5(6) ?
    O1 Pb1 O6 C8 . . . . 14.3(7) ?
    N1 Pb1 O6 C8 . . . . 12.3(5) ?
    O7 Pb1 O6 C8 3_575 . . . -139.9(7) ?
    O3 Pb1 O6 C8 3_676 . . . -66.1(6) ?
    O7 Pb2 O7 Pb2 3_575 . . 3_575 0.0010(10)
                                           ?
    O4 Pb2 O7 Pb2 1_454 . . 3_575 66.8(2) ?
    O1 Pb2 O7 Pb2 . . . 3_575 -66.4(2) ?
    O7 Pb2 O7 Pb1 3_575 . . 3_575 -120.9(3) ?
    O4 Pb2 O7 Pb1 1_454 . . 3_575 -54.0(2) ?
    O1 Pb2 O7 Pb1 . . . 3_575 172.7(2) ?
    O5 Pb1 N1 C1 4_575 . . . 76.4(5) ?
    O1 Pb1 N1 C1 . . . . -5.6(5) ?
    O7 Pb1 N1 C1 3_575 . . . -15.5(6) ?
    O3 Pb1 N1 C1 3_676 . . . -81.2(5) ?
    O6 Pb1 N1 C1 . . . . 172.7(6) ?
    O5 Pb1 N1 C5 4_575 . . . -103.0(5) ?
    O1 Pb1 N1 C5 . . . . 175.0(6) ?
    O7 Pb1 N1 C5 3_575 . . . 165.1(5) ?
    O3 Pb1 N1 C5 3_676 . . . 99.5(5) ?
    O6 Pb1 N1 C5 . . . . -6.7(5) ?
    C5 N1 C1 C2 . . . . -0.7(11) ?
    Pb1 N1 C1 C2 . . . . 179.8(6) ?
    C5 N1 C1 C6 . . . . 177.8(6) ?
    Pb1 N1 C1 C6 . . . . -1.6(8) ?
    N1 C1 C2 C3 . . . . 0.1(11) ?
    C6 C1 C2 C3 . . . . -178.4(7) ?
    C1 C2 C3 C4 . . . . 0.8(11) ?
    C1 C2 C3 C7 . . . . -175.9(7) ?
    C2 C3 C4 C5 . . . . -0.9(11) ?
    C7 C3 C4 C5 . . . . 175.9(7) ?
    C1 N1 C5 C4 . . . . 0.6(11) ?
    Pb1 N1 C5 C4 . . . . 180.0(6) ?
    C1 N1 C5 C8 . . . . -177.3(6) ?
    Pb1 N1 C5 C8 . . . . 2.1(8) ?
    C3 C4 C5 N1 . . . . 0.2(11) ?
    C3 C4 C5 C8 . . . . 178.0(7) ?
    Pb1 O1 C6 O2 . . . . 159.2(7) ?
    Pb2 O1 C6 O2 . . . . 15.2(11) ?
    Pb1 O1 C6 C1 . . . . -21.2(9) ?
    Pb2 O1 C6 C1 . . . . -165.2(5) ?
    N1 C1 C6 O2 . . . . -165.9(7) ?
    C2 C1 C6 O2 . . . . 12.7(12) ?
    N1 C1 C6 O1 . . . . 14.5(10) ?
    C2 C1 C6 O1 . . . . -167.0(7) ?
    Pb1 O3 C7 O4 3_676 . . . -100.9(9) ?
    Pb1 O3 C7 C3 3_676 . . . 78.7(8) ?
    Pb2 O4 C7 O3 1_656 . . . 11.2(9) ?
    Pb2 O4 C7 C3 1_656 . . . -168.5(5) ?
    C4 C3 C7 O3 . . . . -152.7(7) ?
    C2 C3 C7 O3 . . . . 24.0(11) ?
    C4 C3 C7 O4 . . . . 27.0(10) ?
    C2 C3 C7 O4 . . . . -156.3(7) ?
    Pb1 O6 C8 O5 . . . . 165.4(6) ?
    Pb1 O6 C8 C5 . . . . -16.6(9) ?
    Pb1 O5 C8 O6 4_576 . . . 18.5(10) ?
    Pb1 O5 C8 C5 4_576 . . . -159.6(5) ?
    N1 C5 C8 O6 . . . . 10.3(10) ?
    C4 C5 C8 O6 . . . . -167.6(7) ?
    N1 C5 C8 O5 . . . . -171.5(6) ?
    C4 C5 C8 O5 . . . . 10.6(11) ?
loop_
    _geom_hbond_atom_site_label_D
    _geom_hbond_atom_site_label_H
    _geom_hbond_atom_site_label_A
    _geom_hbond_site_symmetry_A
    _geom_hbond_distance_DH
    _geom_hbond_distance_HA
    _geom_hbond_distance_DA
    _geom_hbond_angle_DHA
    O7 H7 O6 2 0.83 2.58 2.989(8) 111.6
    O7 H7 O4 3_676 0.83 2.49 2.884(8) 110.1
data_global
_journal_date_recd_electronic     2010-11-06
_journal_date_accepted     2010-11-25
_journal_name_full     'Acta Crystallographica, Section E'
_journal_year     2011
_journal_volume     67
_journal_issue      1
_journal_page_first     m15
_journal_page_last     m16
_journal_paper_category     QM
_journal_coeditor_code     IS2628
_publ_contact_author_name     'Nian-Rong Zhang'
_publ_contact_author_address
;
College of Chemistry and Materials Science,
Anhui Normal University, Wuhu, 241000, PR China.
;
_publ_contact_author_email     'vzyh@hotmail.com'
_publ_contact_author_fax     ?
_publ_contact_author_phone     ?
_publ_section_title
;
Poly[\m~3~-hydroxido-\m-(pyridine-2,4,6-tricarboxylato)-dilead(II)]
;
loop_
    _publ_author_name
    _publ_author_footnote
    _publ_author_address
    'Zhou, Ying-Hua' .
;
College of Chemistry and Materials Science, Anhui Normal University
Wuhu 241000, People's Republic of China
;
    'Chen, Jian' .
;
College of Chemistry and Materials Science, Anhui Normal University
Wuhu 241000, People's Republic of China
;
    'Cheng, Yong' .
;
College of Chemistry and Materials Science, Anhui Normal University
Wuhu 241000, People's Republic of China
;
    'Zhang, Nian-Rong' .
;
College of Chemistry and Materials Science, Anhui Normal University
Wuhu 241000, People's Republic of China
;
