# Supplementary material for: Poly[μ3-hydroxido-μ-(pyridine-2,4,6-tricarboxyl­ato)-dilead(II)]
Source: Acta Crystallogr Sect E Struct Rep Online. 2010 Dec 4;67(Pt 1):m15–6. doi: 10.1107/S1600536810049275 (PMC3050173; doi:10.1107/S1600536810049275)
Supplement: Supplementary file 2 [file e-67-00m15-Isup2.hkl]

# 
# h,k,l, Fc-squared, Fo-squared, sigma(Fo-squared) and status flag 
# 
data_I
_shelx_title ' A in P2(1)/c' 
_shelx_refln_list_code          4 
_shelx_F_calc_maximum      562.78 
_exptl_crystal_F_000      1112.00 
_reflns_d_resolution_high  0.8260 
 
loop_ 
 _symmetry_equiv_pos_as_xyz 
 'x, y, z' 
 '-x, y+1/2, -z+1/2' 
 '-x, -y, -z' 
 'x, -y-1/2, z-1/2' 
 
_cell_length_a     7.5391 
_cell_length_b    14.1845 
_cell_length_c    10.3084 
_cell_angle_alpha  90.000 
_cell_angle_beta  100.468 
_cell_angle_gamma  90.000 
 
_shelx_F_squared_multiplier     1.000 
 
loop_ 
 _refln_index_h 
 _refln_index_k 
 _refln_index_l 
 _refln_F_squared_calc 
 _refln_F_squared_meas 
 _refln_F_squared_sigma 
 _refln_observed_status 
   1   0   0   144456.72   122855.52   9858.82 o 
   2   0   0     1616.64     1742.06     88.66 o 
   3   0   0    11905.52    11264.66    394.40 o 
   4   0   0     1673.24     1647.48    119.63 o 
   5   0   0     2304.89     2158.74    214.43 o 
   6   0   0      736.23      798.76    112.25 o 
   7   0   0    28501.81    26640.84   1203.93 o 
   8   0   0    68115.94    60369.69   2000.94 o 
   1   1   0    66620.55    63466.38   2561.32 o 
   2   1   0    55334.52    53946.41   1368.14 o 
   3   1   0    16215.02    15487.87    325.32 o 
   4   1   0     7684.43     7802.10    184.76 o 
   5   1   0    10184.68    10037.28    278.52 o 
   6   1   0    18018.20    16832.95    437.94 o 
   7   1   0     6570.44     5963.82    227.40 o 
   8   1   0        3.93      132.11     86.23 o 
   0   2   0    11812.63    13237.29    752.75 o 
   1   2   0     1152.72     1273.42     33.50 o 
   2   2   0    18289.39    18703.48    413.72 o 
   3   2   0    23836.48    24006.38    490.22 o 
   4   2   0       64.67      152.16     45.64 o 
   5   2   0    24759.56    23457.40    567.19 o 
   6   2   0    28235.58    26841.13    656.21 o 
   7   2   0     1574.01     1789.31    131.41 o 
   8   2   0     1797.25     1816.94    135.38 o 
   1   3   0    33537.59    32494.11    585.44 o 
   2   3   0    34030.55    33271.70    600.94 o 
   3   3   0     3356.55     3889.94     92.26 o 
   4   3   0    38045.75    37594.49    761.78 o 
   5   3   0     6775.51     6691.49    210.26 o 
   6   3   0    15429.07    15520.20    414.95 o 
   7   3   0    27370.17    25886.80    655.01 o 
   8   3   0      442.13      604.18    103.38 o 
   0   4   0    95222.49    93301.34   2862.43 o 
   1   4   0    22145.76    21412.45    460.83 o 
   2   4   0    15293.78    15450.16    291.78 o 
   3   4   0      588.25      836.38     44.33 o 
   4   4   0     1998.16     2191.71     83.86 o 
   5   4   0     2855.17     2843.35    157.83 o 
   6   4   0     5200.70     5138.23    191.03 o 
   7   4   0    13966.74    13241.81    385.04 o 
   8   4   0    15515.71    14778.34    437.07 o 
   1   5   0    13964.05    14661.59    317.89 o 
   2   5   0      203.02      355.85     37.82 o 
   3   5   0    86385.71    84340.31   1504.96 o 
   4   5   0   129837.74   122980.22   2423.09 o 
   5   5   0    49303.49    48595.11   1123.19 o 
   6   5   0     4242.58     4222.91    171.56 o 
   7   5   0     5824.29     6071.69    226.99 o 
   8   5   0      644.50      750.42    111.29 o 
   0   6   0     3023.53     3600.15    120.50 o 
   1   6   0    14405.30    15012.52    286.45 o 
   2   6   0    89955.63    87186.98   1549.25 o 
   3   6   0    61340.21    61321.15   1103.71 o 
   4   6   0       14.46      171.26     52.85 o 
   5   6   0    24488.49    23518.62    513.52 o 
   6   6   0    54894.32    53846.69   1256.31 o 
   7   6   0    10934.93    10597.58    331.11 o 
   8   6   0      146.22      151.19     93.01 o 
   1   7   0     5741.07     6391.40    138.79 o 
   2   7   0    10154.93    10363.78    224.90 o 
   3   7   0     6551.81     6555.12    151.58 o 
   4   7   0     8435.18     8682.57    242.08 o 
   5   7   0     6337.95     6322.89    183.26 o 
   6   7   0     3601.36     3909.66    169.75 o 
   7   7   0     1348.33     1250.03    115.75 o 
   8   7   0      169.26      222.99     95.67 o 
   0   8   0    46079.64    45618.01   1168.92 o 
   1   8   0     3786.19     4064.69    102.71 o 
   2   8   0    17235.08    17393.88    440.49 o 
   3   8   0    29570.38    28802.60    544.86 o 
   4   8   0       34.52      133.70     56.05 o 
   5   8   0    18611.66    18252.74    417.18 o 
   6   8   0    11342.97    11413.64    336.09 o 
   7   8   0      493.92      446.94     92.87 o 
   1   9   0     5015.73     5449.61    165.71 o 
   2   9   0      282.86      440.20     81.33 o 
   3   9   0    22097.66    22107.41    431.29 o 
   4   9   0    50592.61    49507.69   1012.05 o 
   5   9   0    13818.38    13159.67    352.06 o 
   6   9   0       89.67      136.94    124.67 o 
   7   9   0     4650.62     4483.97    237.88 o 
   0  10   0    68183.17    62972.11   1602.34 o 
   1  10   0    32749.69    32250.56    648.20 o 
   2  10   0     7706.23     7462.16    185.63 o 
   3  10   0        2.60       99.34     42.45 o 
   4  10   0     1188.20     1237.06    158.01 o 
   5  10   0      103.15      165.02     63.15 o 
   6  10   0     5881.64     5750.07    243.32 o 
   7  10   0    13577.42    13616.43    565.50 o 
   1  11   0    50599.39    49130.19   1053.38 o 
   2  11   0    56079.72    53675.75   1059.70 o 
   3  11   0     9253.72     8773.93    220.24 o 
   4  11   0        8.22       14.01     55.52 o 
   5  11   0     2121.67     2254.17    171.58 o 
   6  11   0    18311.28    17799.81    542.56 o 
   0  12   0    41308.85    39478.68   1214.72 o 
   1  12   0    17690.27    16427.39    387.14 o 
   2  12   0     2057.96     2164.48    105.39 o 
   3  12   0     1600.84     1411.41     85.29 o 
   4  12   0      980.69     1018.87    102.78 o 
   5  12   0       84.42       30.97     69.68 o 
   6  12   0      141.13      245.49     97.78 o 
   1  13   0     8460.98     8177.41    223.01 o 
   2  13   0     1842.51     1818.81     94.61 o 
   3  13   0     3411.00     3330.44    136.50 o 
   4  13   0     7208.16     7422.75    269.79 o 
   5  13   0     1730.77     1700.59    134.44 o 
   0  14   0    46390.89    41340.68   1284.92 o 
   1  14   0    10663.74     9236.72    273.41 o 
   2  14   0     2516.35     2730.23    121.32 o 
   3  14   0     8816.19     7863.06    233.76 o 
   4  14   0      393.83      384.02     90.97 o 
   5  14   0     4420.27     4202.87    257.95 o 
   1  15   0     5269.89     4575.87    163.23 o 
   2  15   0     7720.55     7560.17    225.92 o 
   3  15   0     5868.78     5476.04    359.77 o 
   4  15   0     4266.43     4087.14    251.84 o 
   0  16   0     2711.34     2431.00    278.85 o 
   1  16   0     5904.89     5561.33    293.62 o 
   2  16   0    21602.30    19335.18    673.78 o 
   3  16   0    13474.62    11852.31    381.66 o 
   1  17   0     2437.78     2695.21    214.88 o 
  -9   1   1     2321.80     2048.59    159.77 o 
  -8   1   1    17189.02    15872.56    455.99 o 
  -7   1   1     1265.26     1339.56    118.05 o 
  -6   1   1    16931.76    16006.14    422.52 o 
  -5   1   1    89802.98    85170.44   1900.68 o 
  -4   1   1    44799.32    44106.79    886.60 o 
  -3   1   1     3079.64     3399.27    106.73 o 
  -2   1   1    14250.26    14142.30    294.42 o 
  -1   1   1    11650.57    11831.20    282.06 o 
   0   1   1    25582.99    26597.18    578.23 o 
   1   1   1    12547.31    13081.65    287.47 o 
   2   1   1    46276.87    47601.16   1011.67 o 
   3   1   1   140756.42   136053.20   4251.91 o 
   4   1   1    60855.23    60435.99   1198.91 o 
   5   1   1      129.15      208.37     57.66 o 
   6   1   1    12282.62    11587.63    326.31 o 
   7   1   1       86.65      144.51     75.47 o 
   8   1   1     5434.81     5199.44    272.88 o 
  -9   2   1      734.28      722.40    124.04 o 
  -8   2   1    12633.76    12212.91    375.34 o 
  -7   2   1    65081.76    60798.81   1409.59 o 
  -6   2   1    28589.76    27604.49    676.69 o 
  -5   2   1      530.90      621.92     66.99 o 
  -4   2   1    41630.97    40941.31    828.42 o 
  -3   2   1    91296.65    87601.00   1964.88 o 
  -2   2   1    19942.68    20014.17    401.42 o 
  -1   2   1      449.94      572.36     27.08 o 
   0   2   1    25949.82    26558.70    579.44 o 
   1   2   1    88531.05    82368.63   1458.58 o 
   2   2   1    98442.42    94477.32   1883.33 o 
   3   2   1      112.68      253.90     28.39 o 
   4   2   1    35714.11    34852.71    747.79 o 
   5   2   1    55116.16    52958.27   1204.05 o 
   6   2   1    16102.90    15449.58    409.33 o 
   7   2   1      411.87      534.43     84.72 o 
   8   2   1     3329.03     3131.44    174.23 o 
  -8   3   1     1386.06     1426.05    127.02 o 
  -7   3   1     8632.87     8415.81    346.94 o 
  -6   3   1    17923.74    17130.18    451.94 o 
  -5   3   1    16772.92    17011.68    435.97 o 
  -4   3   1    44968.71    44639.77    904.02 o 
  -3   3   1    87589.14    85487.02   1528.32 o 
  -2   3   1    50474.54    49925.86   1439.22 o 
  -1   3   1    12951.01    12743.25    441.85 o 
   0   3   1    39737.14    41085.45    971.81 o 
   1   3   1    28111.70    27331.97    499.70 o 
   2   3   1    35322.98    34567.87    624.52 o 
   3   3   1    45332.25    44496.27    802.91 o 
   4   3   1    24012.72    23220.61    485.75 o 
   5   3   1    31086.50    30127.15    714.93 o 
   6   3   1    10549.89    10666.84    354.77 o 
   7   3   1      120.54      302.43     78.61 o 
   8   3   1     5389.48     5175.35    220.20 o 
  -8   4   1    13086.39    12907.97    459.49 o 
  -7   4   1      283.74      446.03     84.74 o 
  -6   4   1     5939.29     5882.04    207.33 o 
  -5   4   1     2673.30     2503.81    121.14 o 
  -4   4   1    32137.06    32664.21    610.92 o 
  -3   4   1     7246.77     7812.10    166.23 o 
  -2   4   1    60332.98    56632.29   1053.98 o 
  -1   4   1   316717.88   262753.13   6292.86 o 
   0   4   1    38846.95    38328.57    735.21 o 
   1   4   1       93.20      256.42     21.80 o 
   2   4   1    15519.50    14661.67    278.09 o 
   3   4   1      239.58      384.65     31.78 o 
   4   4   1    14415.86    13905.63    308.12 o 
   5   4   1     7235.44     7288.87    268.86 o 
   6   4   1    10682.80    10638.38    309.63 o 
   7   4   1    54388.65    51321.70   1201.61 o 
   8   4   1    20496.64    19984.61    545.71 o 
  -8   5   1     5434.97     5396.40    287.86 o 
  -7   5   1     4524.41     4637.17    274.13 o 
  -6   5   1      212.98      191.98     70.84 o 
  -5   5   1     7648.95     7996.16    211.30 o 
  -4   5   1       18.19      180.53     61.91 o 
  -3   5   1    22627.91    23872.68    450.87 o 
  -2   5   1    20328.82    20780.34    389.68 o 
  -1   5   1     7395.16     8387.26    190.52 o 
   0   5   1    24938.64    25688.28    502.01 o 
   1   5   1    17129.98    17324.62    323.15 o 
   2   5   1      321.82      454.62     39.12 o 
   3   5   1     3999.77     3820.86     96.14 o 
   4   5   1      888.17      847.26     55.01 o 
   5   5   1     7351.21     7094.71    328.87 o 
   6   5   1    10330.40    10458.71    318.00 o 
   7   5   1     1009.64     1153.68    108.86 o 
   8   5   1     3465.73     3568.04    187.46 o 
  -8   6   1     2720.84     2576.79    172.06 o 
  -7   6   1       32.65      -52.64     73.73 o 
  -6   6   1     3635.70     3403.51    155.55 o 
  -5   6   1      829.09      862.28     68.54 o 
  -4   6   1     3290.36     3450.06    101.19 o 
  -3   6   1      198.50      247.22     37.43 o 
  -2   6   1    10524.99    10430.38    210.93 o 
  -1   6   1    50326.32    50688.32    907.83 o 
   0   6   1    20227.88    20597.28    410.32 o 
   1   6   1      718.02      811.82     39.07 o 
   2   6   1     4128.50     4317.49    103.24 o 
   3   6   1       79.64      206.89     54.70 o 
   4   6   1     7933.93     7877.04    200.24 o 
   5   6   1     2030.17     2222.71    118.11 o 
   6   6   1     6093.57     6385.73    222.61 o 
   7   6   1    16812.18    16179.40    452.71 o 
   8   6   1     3706.66     3554.96    188.21 o 
  -8   7   1    18591.11    18169.64    580.95 o 
  -7   7   1    14428.36    14731.52    421.67 o 
  -6   7   1     2092.82     2408.75    134.93 o 
  -5   7   1     1116.96     1202.43     77.64 o 
  -4   7   1    14521.83    15138.37    308.88 o 
  -3   7   1    87510.77    85395.03   1664.12 o 
  -2   7   1    82231.45    84240.16   1507.67 o 
  -1   7   1     6425.89     6275.14    136.96 o 
   0   7   1    71346.39    69751.84   1243.71 o 
   1   7   1    86189.94    83958.16   1498.03 o 
   2   7   1    13243.12    13600.85    268.55 o 
   3   7   1       34.70       57.09     28.65 o 
   4   7   1     3179.07     3258.73    113.99 o 
   5   7   1    56769.47    53539.27   1232.79 o 
   6   7   1    42418.97    40418.52    960.56 o 
   7   7   1      660.43      679.64    101.45 o 
   8   7   1    14797.59    14149.39    425.90 o 
  -8   8   1    11996.29    12177.59    432.02 o 
  -7   8   1     5469.49     5729.27    252.56 o 
  -6   8   1     5529.14     5491.98    231.05 o 
  -5   8   1     5816.69     6288.90    187.26 o 
  -4   8   1     1345.69     1542.92     70.92 o 
  -3   8   1     3587.89     3663.99    106.60 o 
  -2   8   1    15764.24    16177.45    318.40 o 
  -1   8   1    81086.95    79384.16   1413.64 o 
   0   8   1    51373.13    50182.68    909.04 o 
   1   8   1    14166.63    14599.21    286.76 o 
   2   8   1      785.94      910.52     75.11 o 
   3   8   1      130.75      260.90     49.83 o 
   4   8   1       43.50      168.62     46.94 o 
   5   8   1     2145.29     2218.07    101.57 o 
   6   8   1    18521.42    17547.44    470.13 o 
   7   8   1    25628.42    24872.25    643.61 o 
  -7   9   1       34.77       56.89     92.85 o 
  -6   9   1    15979.05    16328.41    761.12 o 
  -5   9   1    53967.76    54272.57   1659.09 o 
  -4   9   1    36635.39    37336.92   1106.18 o 
  -3   9   1      349.05      554.57     75.65 o 
  -2   9   1     1662.88     2058.41     82.20 o 
  -1   9   1     2968.24     3075.33     97.25 o 
   0   9   1    16509.12    16659.02    325.02 o 
   1   9   1       36.53      132.46     30.94 o 
   2   9   1    35807.13    34726.40    646.67 o 
   3   9   1    68078.50    65215.88   1187.46 o 
   4   9   1    34822.92    34100.39    714.49 o 
   5   9   1     3948.76     4087.87    145.58 o 
   6   9   1     2645.10     2674.99    142.34 o 
   7   9   1        4.75       55.56     97.26 o 
  -7  10   1    13722.48    12943.58    597.18 o 
  -6  10   1    15224.90    14981.85   1230.48 o 
  -5  10   1       36.20       52.74     61.27 o 
  -4  10   1    29929.80    29786.66   1378.87 o 
  -3  10   1    23735.48    24798.04    521.93 o 
  -2  10   1      253.91      347.77     45.92 o 
  -1  10   1    13814.47    13616.78    298.62 o 
   0  10   1     1372.98     1631.38     70.27 o 
   1  10   1    34507.39    34334.80    828.84 o 
   2  10   1    33372.97    32626.53    629.43 o 
   3  10   1     1172.47     1249.07     63.75 o 
   4  10   1    12333.62    12176.31    325.62 o 
   5  10   1    26175.04    26413.30    634.18 o 
   6  10   1      709.81      852.94    109.22 o 
   7  10   1     3920.41     3982.44    234.16 o 
  -6  11   1     1009.77     1158.38    188.18 o 
  -5  11   1      269.71      410.04    130.08 o 
  -4  11   1     2138.49     2201.85    121.32 o 
  -3  11   1     1936.56     2121.88     97.31 o 
  -2  11   1      621.21      630.05     56.52 o 
  -1  11   1      407.45      460.29     47.87 o 
   0  11   1      833.37      940.72     59.28 o 
   1  11   1     1268.88     1206.21     68.24 o 
   2  11   1     1374.08     1481.28     84.40 o 
   3  11   1     1676.88     1822.88     90.50 o 
   4  11   1      259.86      373.16     75.76 o 
   5  11   1      696.59      707.87     86.85 o 
   6  11   1      463.76      542.23     99.05 o 
  -6  12   1    18720.36    18529.38    688.36 o 
  -5  12   1       96.75      137.95     77.36 o 
  -4  12   1    19578.02    18917.92    485.25 o 
  -3  12   1    29188.93    28338.61    597.38 o 
  -2  12   1     2175.44     2126.62    100.07 o 
  -1  12   1       69.17       76.29     45.12 o 
   0  12   1     4247.68     4130.08    134.75 o 
   1  12   1    30461.95    28793.09    641.14 o 
   2  12   1    33823.15    30648.51    682.23 o 
   3  12   1      476.17      510.84     62.75 o 
   4  12   1    20031.10    18858.47    747.35 o 
   5  12   1    19172.71    19538.00    568.05 o 
   6  12   1     1912.45     1825.62    229.77 o 
  -5  13   1    45657.24    47114.09   1209.18 o 
  -4  13   1    26650.13    25986.03    706.11 o 
  -3  13   1     2768.15     2523.83    120.97 o 
  -2  13   1      475.63      654.13     68.82 o 
  -1  13   1     1560.73     1601.58     86.25 o 
   0  13   1     5453.09     5363.00    166.10 o 
   1  13   1      219.51      214.48     50.17 o 
   2  13   1    23600.93    21709.05    505.40 o 
   3  13   1    60392.89    53835.02   1359.71 o 
   4  13   1    23831.78    23544.89    796.10 o 
   5  13   1     2260.16     2296.37    185.97 o 
  -5  14   1      546.07      595.97    110.04 o 
  -4  14   1       29.65       99.88     84.42 o 
  -3  14   1     1821.35     1971.59    110.69 o 
  -2  14   1    13916.64    12744.99    328.90 o 
  -1  14   1    21963.52    20853.08    490.13 o 
   0  14   1    14195.72    13461.43    398.43 o 
   1  14   1     6496.81     6031.99    219.86 o 
   2  14   1      591.50      873.03     90.17 o 
   3  14   1       74.80      209.06     73.12 o 
   4  14   1        9.81       69.53    115.44 o 
   5  14   1     3504.19     3526.24    261.28 o 
  -4  15   1      747.80      411.54    142.33 o 
  -3  15   1    19775.91    18265.99    541.80 o 
  -2  15   1    21131.98    19363.39    556.40 o 
  -1  15   1       70.64      150.11     80.40 o 
   0  15   1    19569.95    17528.39    503.12 o 
   1  15   1    16333.58    14612.80    433.21 o 
   2  15   1     1334.87     1458.10    114.01 o 
   3  15   1     3031.77     2626.76    151.73 o 
   4  15   1       53.99      276.32    116.25 o 
  -3  16   1     2017.77     1992.28    149.39 o 
  -2  16   1      781.48      728.95    104.20 o 
  -1  16   1     4248.90     4227.40    321.02 o 
   0  16   1      315.56      271.69     85.84 o 
   1  16   1     1617.24     1577.55    124.54 o 
   2  16   1     3823.32     3537.72    181.26 o 
   3  16   1      373.58      156.98    114.78 o 
  -1  17   1      475.85      439.00     98.51 o 
   0  17   1     4338.65     3933.09    199.48 o 
  -9   0   2    21690.42    20951.53   1071.61 o 
  -8   0   2      192.74      140.73    119.86 o 
  -7   0   2      985.90      797.47    142.45 o 
  -6   0   2     9130.42     8710.70    381.79 o 
  -5   0   2    43692.06    43491.16   1429.19 o 
  -4   0   2     1785.11     2052.41    204.69 o 
  -3   0   2   110752.28   103271.66   2598.26 o 
  -2   0   2   279235.09   231167.59   6112.17 o 
  -1   0   2   152511.31   125248.72   6653.27 o 
   0   0   2    10508.44    10710.86    455.50 o 
   1   0   2     7211.90     7678.56    207.06 o 
   2   0   2     5660.26     6130.06    180.20 o 
   3   0   2    18520.50    19102.18   1142.86 o 
   4   0   2    11410.08    11763.36    428.82 o 
   5   0   2    36303.50    35821.84   1188.30 o 
   6   0   2   113875.26   106508.57   3353.61 o 
   7   0   2    45459.90    41169.50   1389.26 o 
   8   0   2     3235.02     2824.64    232.93 o 
  -9   1   2     1966.96     1881.81    157.74 o 
  -8   1   2     5261.81     5145.57    222.48 o 
  -7   1   2     9379.26     9035.24    311.36 o 
  -6   1   2     1177.02     1214.60     94.26 o 
  -5   1   2    28187.11    27179.50    720.56 o 
  -4   1   2    74962.99    74815.98   1822.88 o 
  -3   1   2    35175.26    34238.53    628.72 o 
  -2   1   2     1659.64     1539.17     81.28 o 
  -1   1   2    13888.22    13080.47    401.24 o 
   0   1   2    15186.35    15663.69    317.61 o 
   1   1   2    17851.36    18468.30    335.51 o 
   2   1   2     7568.56     7769.66    178.26 o 
   3   1   2     6262.29     6152.01    141.17 o 
   4   1   2    44205.57    44474.52    927.19 o 
   5   1   2    33732.00    33120.66    780.09 o 
   6   1   2     3697.16     3683.06    155.29 o 
   7   1   2     4086.53     4043.22    179.81 o 
   8   1   2     8335.53     7587.97    405.13 o 
  -9   2   2     1849.22     1677.52    153.77 o 
  -8   2   2    19092.57    17498.56    494.16 o 
  -7   2   2    17336.74    16338.50    450.89 o 
  -6   2   2      955.75     1035.11     93.80 o 
  -5   2   2     9719.38     9374.07    270.06 o 
  -4   2   2    21412.87    21727.13    500.43 o 
  -3   2   2       92.07      153.77     24.08 o 
  -2   2   2    18157.39    19133.11    357.90 o 
  -1   2   2       61.16      246.85     61.51 o 
   0   2   2    36967.83    37910.13    828.45 o 
   1   2   2    72959.73    71769.01   1272.83 o 
   2   2   2     1186.10     1362.68     44.88 o 
   3   2   2    11776.96    11956.07    235.54 o 
   4   2   2    15805.84    16089.24    348.47 o 
   5   2   2      579.38      642.76     67.59 o 
   6   2   2     2320.75     2246.25    160.95 o 
   7   2   2      389.72      564.78     91.41 o 
   8   2   2     6612.71     6611.08    253.52 o 
  -8   3   2     3672.88     3365.15    205.26 o 
  -7   3   2      265.79      740.34    249.98 o 
  -6   3   2    25012.51    24134.58    782.71 o 
  -5   3   2       49.07      163.57     54.76 o 
  -4   3   2    48859.15    48304.71    943.02 o 
  -3   3   2    81786.59    78862.57   1426.68 o 
  -2   3   2     1845.43     1981.40     63.25 o 
  -1   3   2    43597.34    42799.99    824.97 o 
   0   3   2    38199.08    38468.38    844.89 o 
   1   3   2     1805.42     1953.59     53.57 o 
   2   3   2    35657.70    34972.02    635.28 o 
   3   3   2     7345.47     7570.01    168.79 o 
   4   3   2    29920.13    30843.99    634.04 o 
   5   3   2    36703.88    36764.45    870.93 o 
   6   3   2     1247.65     1234.57     95.03 o 
   7   3   2    11786.47    11029.72    330.85 o 
   8   3   2    11916.70    11232.25    357.03 o 
  -8   4   2     5710.62     5565.27    258.35 o 
  -7   4   2     6693.05     6823.00    246.12 o 
  -6   4   2     5633.81     5724.99    337.07 o 
  -5   4   2     3263.52     3233.42    122.43 o 
  -4   4   2      296.61      410.02     46.18 o 
  -3   4   2     9452.89     9346.75    194.56 o 
  -2   4   2    50824.08    51484.06    929.13 o 
  -1   4   2    74967.23    73331.95   1401.61 o 
   0   4   2    16170.43    16625.18    331.39 o 
   1   4   2     6918.48     7514.18    185.96 o 
   2   4   2     4554.54     4839.96    163.45 o 
   3   4   2      285.94      398.62     42.57 o 
   4   4   2     3688.94     3702.89    114.36 o 
   5   4   2    14078.84    14408.95    376.12 o 
   6   4   2    17483.13    17271.45    452.42 o 
   7   4   2    11751.92    11502.91    345.89 o 
   8   4   2     4708.25     4367.74    240.16 o 
  -8   5   2      908.42      972.37    116.16 o 
  -7   5   2    24800.35    24045.84   1071.09 o 
  -6   5   2    86115.11    83958.22   2505.90 o 
  -5   5   2    50065.41    50923.53   1054.60 o 
  -4   5   2     2586.63     2639.22    108.63 o 
  -3   5   2     1219.92     1604.62    103.00 o 
  -2   5   2    10905.19    11499.77    227.98 o 
  -1   5   2    13307.62    12582.33    261.46 o 
   0   5   2       58.57      197.74     28.25 o 
   1   5   2    57437.60    55783.27   1258.31 o 
   2   5   2   190354.00   172757.00   3050.84 o 
   3   5   2    97922.52    88936.91   1588.30 o 
   4   5   2     2909.22     2902.90    101.88 o 
   5   5   2     2457.38     2720.02    125.09 o 
   6   5   2      168.19      223.61     93.78 o 
   7   5   2     3441.83     3610.47    233.40 o 
   8   5   2      824.70      849.55    115.94 o 
  -8   6   2    47908.50    46910.67   1280.71 o 
  -7   6   2    42342.19    41682.66   1407.76 o 
  -6   6   2     3253.62     3609.37    160.03 o 
  -5   6   2    16414.45    17343.27    393.60 o 
  -4   6   2    27774.72    29413.01    557.78 o 
  -3   6   2     2542.26     2823.67    102.74 o 
  -2   6   2        3.81       93.96     27.19 o 
  -1   6   2    36472.00    37274.60    728.00 o 
   0   6   2   119807.59   115598.00   2200.87 o 
   1   6   2   140895.75   134184.89   2376.12 o 
   2   6   2    14246.59    14385.57    295.96 o 
   3   6   2    21333.95    21024.31    400.14 o 
   4   6   2    44744.84    42363.53    864.49 o 
   5   6   2    10479.57    10075.39    288.76 o 
   6   6   2        4.51       78.06     65.44 o 
   7   6   2     4933.05     4695.02    197.28 o 
   8   6   2    18753.84    18153.50    512.97 o 
  -8   7   2      902.05      859.14    133.40 o 
  -7   7   2     1696.06     2010.39    153.01 o 
  -6   7   2     3697.97     4112.14    195.22 o 
  -5   7   2     8588.37     8957.08    236.05 o 
  -4   7   2    13567.15    14473.94    335.44 o 
  -3   7   2    11585.77    12709.49    287.44 o 
  -2   7   2    10039.42    10371.30    213.92 o 
  -1   7   2     3283.34     3531.00    100.22 o 
   0   7   2     2247.85     2377.27     65.37 o 
   1   7   2     7996.04     8179.27    170.19 o 
   2   7   2     6338.72     6005.36    170.60 o 
   3   7   2     8750.49     8973.67    192.13 o 
   4   7   2     7659.50     7545.41    196.42 o 
   5   7   2     1332.58     1354.61    120.34 o 
   6   7   2       43.36       11.47     63.75 o 
   7   7   2      843.15      933.80    121.33 o 
  -8   8   2     8966.47     9045.19    414.57 o 
  -7   8   2    12923.35    13233.96    441.66 o 
  -6   8   2       53.70      175.63     80.76 o 
  -5   8   2    22046.53    24218.48    585.67 o 
  -4   8   2    17560.65    18804.71    444.68 o 
  -3   8   2     7052.86     7598.14    259.18 o 
  -2   8   2    42634.45    43541.90    861.16 o 
  -1   8   2     1355.02     1390.98     61.03 o 
   0   8   2    14373.18    15016.22    315.69 o 
   1   8   2    36855.11    36694.56    673.69 o 
   2   8   2     1322.06     1684.37     64.30 o 
   3   8   2    17032.21    16407.28    326.39 o 
   4   8   2    16553.71    16120.21    362.53 o 
   5   8   2      882.25      895.98     82.44 o 
   6   8   2    14985.37    14200.85    394.81 o 
   7   8   2     2839.97     2861.82    160.81 o 
  -7   9   2    10595.22    10419.85    372.42 o 
  -6   9   2    34474.98    36775.89   1003.82 o 
  -5   9   2    14820.30    15976.10    415.98 o 
  -4   9   2        0.52       69.86     51.27 o 
  -3   9   2     4457.00     4663.23    175.15 o 
  -2   9   2     4479.56     5011.90    140.67 o 
  -1   9   2     7286.06     6929.73    170.91 o 
   0   9   2     2068.06     2043.63     99.12 o 
   1   9   2    11560.66    11526.82    278.52 o 
   2   9   2    47010.13    44065.28    810.33 o 
   3   9   2    21486.69    20182.26    395.83 o 
   4   9   2       48.15       91.70     45.93 o 
   5   9   2     3575.08     3673.87    136.30 o 
   6   9   2      355.69      416.46     82.02 o 
   7   9   2      856.82     1062.59    114.07 o 
  -7  10   2     2177.31     2504.82    209.52 o 
  -6  10   2     2646.92     2758.06    201.64 o 
  -5  10   2     2898.58     3504.25    220.76 o 
  -4  10   2       49.66      192.77     61.08 o 
  -3  10   2    21087.80    21793.37    468.33 o 
  -2  10   2    43988.29    45148.73    903.17 o 
  -1  10   2    40994.06    40314.10    805.15 o 
   0  10   2    15334.13    15426.24    394.34 o 
   1  10   2     2454.71     2759.75     95.97 o 
   2  10   2     5068.32     4831.91    137.24 o 
   3  10   2     2169.75     2193.11     90.91 o 
   4  10   2       31.66      103.29     48.59 o 
   5  10   2    16187.28    16223.15    383.69 o 
   6  10   2    26658.14    24844.67    753.82 o 
  -7  11   2      949.43     1208.18    151.94 o 
  -6  11   2      268.87      343.27     97.94 o 
  -5  11   2    11259.82    12084.51    346.08 o 
  -4  11   2    59205.20    65375.66   1460.38 o 
  -3  11   2    60164.41    63284.53   1256.41 o 
  -2  11   2     5549.16     5256.66    152.48 o 
  -1  11   2    31884.77    31324.44    641.00 o 
   0  11   2    38150.82    37783.34    934.53 o 
   1  11   2     7825.15     8218.49    224.42 o 
   2  11   2      469.00      609.41     56.22 o 
   3  11   2     5842.45     5828.90    183.13 o 
   4  11   2    49538.48    47496.05   1476.71 o 
   5  11   2    40913.71    39671.57   2166.65 o 
   6  11   2     3212.50     2386.94    247.62 o 
  -6  12   2     2351.07     2454.10    169.37 o 
  -5  12   2     3460.24     3712.19    171.60 o 
  -4  12   2       31.41       91.78     67.12 o 
  -3  12   2     8393.17     8601.61    226.59 o 
  -2  12   2    35393.18    34749.96    715.95 o 
  -1  12   2    16900.67    16235.18    416.53 o 
   0  12   2     1724.49     1973.26    104.08 o 
   1  12   2        0.93       24.32     54.25 o 
   2  12   2       25.75      264.70     75.07 o 
   3  12   2     1775.61     1697.39    107.43 o 
   4  12   2       73.75       77.01     86.66 o 
   5  12   2     6946.24     6350.95    555.47 o 
  -5  13   2     2504.10     3006.71    201.29 o 
  -4  13   2     1976.32     2523.73    174.82 o 
  -3  13   2     1965.83     2076.19    150.41 o 
  -2  13   2       48.35       93.97     76.37 o 
  -1  13   2     8782.18     7850.50    263.29 o 
   0  13   2     3418.41     3327.08    152.67 o 
   1  13   2      991.79     1034.80    154.06 o 
   2  13   2     8350.66     7956.26    376.12 o 
   3  13   2     2337.15     2416.60    135.37 o 
   4  13   2      161.31      185.16     98.04 o 
   5  13   2     3687.48     3467.52    228.17 o 
  -5  14   2    13541.34    15280.51   1479.57 o 
  -4  14   2     3360.65     3191.43    531.48 o 
  -3  14   2    10181.39     9631.03    333.88 o 
  -2  14   2    30534.50    28653.95    779.49 o 
  -1  14   2     8502.83     7900.46    336.81 o 
   0  14   2     1085.79     1113.09    101.71 o 
   1  14   2     7155.76     6961.67    247.95 o 
   2  14   2        0.15      -13.31     65.50 o 
   3  14   2     5290.45     5070.28    206.42 o 
   4  14   2     6488.37     5953.51    609.70 o 
  -4  15   2    14310.92    14403.04    782.31 o 
  -3  15   2     7835.51     7564.65    316.32 o 
  -2  15   2     1272.37     1184.64    117.37 o 
  -1  15   2      344.73      672.72    103.48 o 
   0  15   2     3612.60     3282.55    165.94 o 
   1  15   2     5217.90     4995.99    221.92 o 
   2  15   2     3879.72     3771.38    180.39 o 
   3  15   2     5802.63     5251.84    271.55 o 
  -3  16   2     2354.28     2247.69    163.51 o 
  -2  16   2      541.11      606.45    102.66 o 
  -1  16   2     7120.44     6767.01    264.37 o 
   0  16   2    28364.71    26582.81    737.54 o 
   1  16   2    30079.67    26286.48    728.35 o 
   2  16   2     1080.71     1116.41    114.11 o 
  -9   1   3     3839.12     3471.46    245.92 o 
  -8   1   3     6975.25     6550.58    258.11 o 
  -7   1   3    52669.89    50079.75   1186.55 o 
  -6   1   3    18182.08    18546.20    487.97 o 
  -5   1   3      162.06      277.60     63.85 o 
  -4   1   3     8583.92     9319.56    217.80 o 
  -3   1   3    13610.67    13639.07    300.58 o 
  -2   1   3    52740.82    49366.79   1253.58 o 
  -1   1   3    12472.11    11626.84    236.42 o 
   0   1   3    27933.99    28181.93    566.81 o 
   1   1   3   189128.78   173302.66   3054.43 o 
   2   1   3    95032.81    94863.33   1809.72 o 
   3   1   3      130.73      174.91     26.97 o 
   4   1   3     3721.86     4110.52    118.78 o 
   5   1   3      863.87     1059.61     81.20 o 
   6   1   3    13866.41    13258.66    368.33 o 
   7   1   3     7272.32     6786.21    241.62 o 
   8   1   3     3198.49     2926.20    170.18 o 
  -9   2   3    37577.60    35655.68    909.44 o 
  -8   2   3    46499.21    43394.93   1057.90 o 
  -7   2   3     2735.60     2828.81    154.00 o 
  -6   2   3     9587.86     9422.10    288.20 o 
  -5   2   3    20049.94    19891.41    501.96 o 
  -4   2   3     2990.92     3417.81    127.57 o 
  -3   2   3      314.80      462.20     35.24 o 
  -2   2   3    18859.54    17951.26    508.38 o 
  -1   2   3   104873.94    92841.69   2103.49 o 
   0   2   3   135255.42   128046.61   2517.51 o 
   1   2   3    14453.47    15194.60    303.57 o 
   2   2   3    24099.39    25531.11    469.06 o 
   3   2   3    36635.76    36520.71    668.65 o 
   4   2   3     5680.61     5968.75    156.56 o 
   5   2   3       10.61       19.65     50.95 o 
   6   2   3     6971.96     6454.01    218.92 o 
   7   2   3    19135.23    17990.26    486.38 o 
   8   2   3    26979.94    25237.91    957.43 o 
  -8   3   3     3334.69     3023.16    175.88 o 
  -7   3   3     4733.99     4487.89    271.35 o 
  -6   3   3    28825.99    27941.71    689.81 o 
  -5   3   3    57602.01    54475.11   1245.10 o 
  -4   3   3    52758.22    51872.94    946.81 o 
  -3   3   3    29522.80    30200.70    755.39 o 
  -2   3   3      941.98     1254.21     81.26 o 
  -1   3   3     4437.05     4376.27    140.34 o 
   0   3   3    16426.75    16884.52    393.68 o 
   1   3   3     9551.75     9159.37    179.30 o 
   2   3   3    39425.30    39338.91    715.88 o 
   3   3   3    57589.85    55772.83   1086.82 o 
   4   3   3    36552.91    37315.72    760.60 o 
   5   3   3     6749.65     6652.82    208.31 o 
   6   3   3      997.11     1023.13     91.30 o 
   7   3   3     5702.13     5227.20    208.05 o 
   8   3   3     6516.72     6584.90    255.59 o 
  -8   4   3      609.20      580.17    112.05 o 
  -7   4   3     7721.88     7778.79    263.95 o 
  -6   4   3    40355.44    38913.81    922.06 o 
  -5   4   3     7215.12     7358.93    308.08 o 
  -4   4   3    38434.94    37932.90    895.12 o 
  -3   4   3   115191.51   113061.72   2816.50 o 
  -2   4   3    99129.87    94681.92   2329.63 o 
  -1   4   3     1296.32     1493.35     61.08 o 
   0   4   3     7616.36     8169.81    184.84 o 
   1   4   3     4445.04     4306.28     99.13 o 
   2   4   3    37576.66    36748.59    669.92 o 
   3   4   3    19545.58    19560.34    400.39 o 
   4   4   3    23914.72    24283.48    512.71 o 
   5   4   3    72930.49    71697.38   1614.95 o 
   6   4   3    34161.55    33426.89    804.20 o 
   7   4   3     1189.46     1385.15    118.78 o 
   8   4   3     3063.92     3082.21    335.11 o 
  -8   5   3      475.10      646.21    111.57 o 
  -7   5   3     7144.24     6739.16    367.27 o 
  -6   5   3       13.91       -1.20     56.46 o 
  -5   5   3     8239.01     8716.79    387.37 o 
  -4   5   3    11837.05    12627.73    350.42 o 
  -3   5   3      457.71      724.00     51.09 o 
  -2   5   3    10305.72    10363.10    270.15 o 
  -1   5   3     9407.65     9632.51    246.45 o 
   0   5   3       77.78      151.85     36.44 o 
   1   5   3    11997.96    12081.84    237.00 o 
   2   5   3     2761.95     2967.89    102.50 o 
   3   5   3    13878.93    13880.06    354.70 o 
   4   5   3    18029.21    17318.96    409.13 o 
   5   5   3     1529.96     1647.83     97.57 o 
   6   5   3     2161.44     2363.24    155.52 o 
   7   5   3     5578.87     5508.05    216.15 o 
  -8   6   3       12.89       14.84     97.14 o 
  -7   6   3      252.14      300.90     92.82 o 
  -6   6   3     8312.06     8793.12    308.01 o 
  -5   6   3     2753.27     3071.21    188.61 o 
  -4   6   3    15383.11    16512.84    376.57 o 
  -3   6   3    36166.35    38724.55    715.33 o 
  -2   6   3    21434.34    21640.42    572.32 o 
  -1   6   3        6.65      106.39     32.53 o 
   0   6   3     3981.20     4292.40    108.44 o 
   1   6   3     2053.23     2217.97     64.87 o 
   2   6   3     3478.81     3482.34    114.01 o 
   3   6   3     3720.40     3544.04    102.69 o 
   4   6   3     5579.00     5463.20    155.38 o 
   5   6   3    18706.14    17652.41    453.20 o 
   6   6   3     8417.65     7950.69    256.06 o 
   7   6   3       18.93      208.81     84.57 o 
  -8   7   3      156.85      250.49    109.76 o 
  -7   7   3     4415.57     4371.51    216.54 o 
  -6   7   3     6449.92     6747.94    259.41 o 
  -5   7   3    72825.69    84413.36   3443.28 o 
  -4   7   3    90272.58    99220.75   2107.22 o 
  -3   7   3     4726.16     5002.22    193.49 o 
  -2   7   3    23938.55    23489.88    567.46 o 
  -1   7   3    40682.29    41481.04    816.67 o 
   0   7   3     3344.39     3756.20    168.58 o 
   1   7   3     8021.87     8587.95    187.57 o 
   2   7   3     5094.61     4996.37    141.98 o 
   3   7   3    63971.68    60310.76   1210.76 o 
   4   7   3    69351.17    64877.66   1301.95 o 
   5   7   3     7286.10     6691.59    218.11 o 
   6   7   3     8831.59     8475.63    270.05 o 
   7   7   3    17162.29    16352.03    458.09 o 
  -8   8   3     8541.19     8686.09    347.13 o 
  -7   8   3     9593.52    10377.42    384.67 o 
  -6   8   3     8431.80     9146.66    323.36 o 
  -5   8   3        2.70       39.84     57.94 o 
  -4   8   3    21452.31    23258.38    492.25 o 
  -3   8   3    59477.90    62204.55   1219.99 o 
  -2   8   3    67287.52    67538.67   1513.37 o 
  -1   8   3    21403.36    21722.19    448.94 o 
   0   8   3    12690.88    13291.65    285.80 o 
   1   8   3     5432.01     5257.16    136.00 o 
   2   8   3     2645.54     2714.58     83.63 o 
   3   8   3      400.73      468.93     81.28 o 
   4   8   3    13402.72    13025.68    306.05 o 
   5   8   3    27901.61    26688.69    652.70 o 
   6   8   3    22399.76    20472.90    634.23 o 
   7   8   3     7259.88     6813.06    299.75 o 
  -7   9   3    33723.95    35160.08    977.16 o 
  -6   9   3    20170.82    22127.46    669.15 o 
  -5   9   3     2965.18     3186.86    229.09 o 
  -4   9   3      490.61      616.63     62.44 o 
  -3   9   3     6377.32     7264.05    189.06 o 
  -2   9   3    16364.99    16397.10    452.60 o 
  -1   9   3     5466.72     6138.52    158.47 o 
   0   9   3    13566.08    13414.27    292.80 o 
   1   9   3    87769.29    85053.59   2246.42 o 
   2   9   3    39294.54    37385.48    880.11 o 
   3   9   3     2343.50     2455.55    106.65 o 
   4   9   3       48.31      183.78     54.79 o 
   5   9   3     1688.73     1801.11    132.09 o 
   6   9   3     5971.02     5817.35    259.76 o 
  -7  10   3       76.70       98.50     96.66 o 
  -6  10   3    11795.48    13171.91    427.79 o 
  -5  10   3     8899.79    10043.11    373.79 o 
  -4  10   3     1220.66     1315.39     97.23 o 
  -3  10   3     9996.51    10519.19    256.24 o 
  -2  10   3       17.52      102.73     42.29 o 
  -1  10   3    21979.98    22575.64    547.35 o 
   0  10   3    45173.46    47137.27   1069.90 o 
   1  10   3      947.60     1157.80     78.49 o 
   2  10   3    15943.43    15506.62    389.54 o 
   3  10   3    18975.25    18329.57    449.63 o 
   4  10   3       72.78       37.75     74.69 o 
   5  10   3     8598.67     7748.72    385.09 o 
   6  10   3      460.42      408.73    245.25 o 
  -6  11   3      480.93      733.49    159.09 o 
  -5  11   3     1043.96     1371.37    145.27 o 
  -4  11   3      245.85      254.21     74.07 o 
  -3  11   3       32.47       42.94     60.62 o 
  -2  11   3      552.53      731.03     79.00 o 
  -1  11   3      638.02      552.06     69.70 o 
   0  11   3       94.50      240.42    119.67 o 
   1  11   3       27.42      161.10     54.11 o 
   2  11   3      950.98      980.82     79.29 o 
   3  11   3     1236.76     1438.40     89.42 o 
   4  11   3     1819.03     1728.27    126.85 o 
   5  11   3      644.13      589.32    100.05 o 
   6  11   3       30.25       27.61    137.75 o 
  -6  12   3     7853.09     8493.19    619.18 o 
  -5  12   3     9772.17    11772.92    423.90 o 
  -4  12   3      184.66      304.38    102.37 o 
  -3  12   3     2839.17     2900.80    146.03 o 
  -2  12   3     5972.45     6361.47    233.92 o 
  -1  12   3    36665.29    36667.70    885.46 o 
   0  12   3    45772.79    46729.69   1774.92 o 
   1  12   3     3200.90     3586.24    148.41 o 
   2  12   3     8241.75     8334.39    248.55 o 
   3  12   3    20034.66    18641.32    664.93 o 
   4  12   3     1515.03     1434.70    144.36 o 
   5  12   3      461.03      688.46    125.35 o 
  -5  13   3     1922.88     2007.63    177.89 o 
  -4  13   3      768.28      866.82    129.68 o 
  -3  13   3    10304.41    10541.29    318.68 o 
  -2  13   3    15212.52    14909.74    406.66 o 
  -1  13   3     4384.09     4326.23    174.23 o 
   0  13   3    12127.96    11854.40    520.57 o 
   1  13   3    56204.06    53438.64   1359.21 o 
   2  13   3    36995.96    34246.93    900.77 o 
   3  13   3     5154.90     4485.34    609.84 o 
   4  13   3       47.64       80.07     93.39 o 
   5  13   3     1073.21     2543.93    312.59 o 
  -5  14   3       26.84      186.80    124.42 o 
  -4  14   3     3219.47     3504.61    213.91 o 
  -3  14   3    11475.37    11936.09    394.51 o 
  -2  14   3    17065.92    16885.25    666.95 o 
  -1  14   3     8229.20     8283.58    291.27 o 
   0  14   3     3938.99     3988.40    182.26 o 
   1  14   3     3532.81     3443.28    169.99 o 
   2  14   3     2233.23     2220.06    137.90 o 
   3  14   3       15.88       14.40     92.06 o 
   4  14   3     8744.83     8279.60    590.74 o 
  -4  15   3    19221.49    20297.71   2044.24 o 
  -3  15   3     2132.63     2131.30    160.44 o 
  -2  15   3    10020.44     9523.97    744.18 o 
  -1  15   3     9908.63     9551.26    329.03 o 
   0  15   3      102.15      134.09     78.51 o 
   1  15   3     4210.08     4154.21    191.26 o 
   2  15   3       42.56       91.85     79.72 o 
   3  15   3    18112.52    16440.98    609.51 o 
  -2  16   3      264.69      413.81    102.69 o 
  -1  16   3     2400.73     2405.04    233.06 o 
   0  16   3     2965.30     3043.55    174.74 o 
   1  16   3       10.43      -64.41     83.03 o 
   2  16   3     3422.36     3329.46    184.46 o 
  -9   0   4      286.93      384.72    166.41 o 
  -8   0   4    16917.39    15932.23    663.50 o 
  -7   0   4    57177.57    54540.55   1828.01 o 
  -6   0   4    18191.28    18609.02    704.34 o 
  -5   0   4    15702.48    15594.20    466.94 o 
  -4   0   4    94872.74    88120.63   3710.08 o 
  -3   0   4   120033.52   115134.88   2907.85 o 
  -2   0   4     4355.38     3972.47    199.87 o 
  -1   0   4       38.36      137.38     43.14 o 
   0   0   4    23864.19    24316.96    626.83 o 
   1   0   4   101056.05    99791.14   2501.03 o 
   2   0   4    25443.07    25338.18    660.63 o 
   3   0   4    29834.65    30494.53   1107.33 o 
   4   0   4    95400.13    90499.32   3701.43 o 
   5   0   4    71841.49    68756.97   2242.36 o 
   6   0   4     5623.61     5596.44    291.72 o 
   7   0   4      652.84      630.19    137.14 o 
  -9   1   4      141.02      273.14    113.53 o 
  -8   1   4     1148.38     1082.35    129.14 o 
  -7   1   4    12870.17    12518.96    378.56 o 
  -6   1   4    42428.75    41319.05    984.00 o 
  -5   1   4    61370.13    61292.65   1814.59 o 
  -4   1   4    16312.36    16318.51    332.11 o 
  -3   1   4       29.74       83.49     28.33 o 
  -2   1   4    12709.97    12261.67    390.20 o 
  -1   1   4     7269.54     7398.72    150.20 o 
   0   1   4     2584.77     2703.10     65.63 o 
   1   1   4    38081.27    40163.12    719.58 o 
   2   1   4    60551.89    61402.89   1097.09 o 
   3   1   4    50349.77    50819.20    982.34 o 
   4   1   4     9470.50     9416.67    258.40 o 
   5   1   4      618.60      693.40     73.33 o 
   6   1   4    10215.36    10002.03    300.33 o 
   7   1   4     3226.75     3358.62    168.50 o 
  -8   2   4      668.18      938.65    122.52 o 
  -7   2   4     6015.38     6138.32    236.47 o 
  -6   2   4     4249.27     4236.48    179.15 o 
  -5   2   4      982.41     1159.64     78.25 o 
  -4   2   4     5153.47     5340.91    138.25 o 
  -3   2   4      682.65      668.62     42.72 o 
  -2   2   4    47046.10    43119.28    783.45 o 
  -1   2   4    73265.45    69760.63   1243.29 o 
   0   2   4    10692.55    11301.59    245.17 o 
   1   2   4     8258.97     8662.22    172.36 o 
   2   2   4    18429.67    18545.38    348.14 o 
   3   2   4        3.19       80.94     30.40 o 
   4   2   4     2958.20     2989.80    143.39 o 
   5   2   4       38.47       86.72     54.06 o 
   6   2   4     8731.79     8955.99    277.18 o 
   7   2   4    12955.15    12403.03    367.53 o 
  -8   3   4     9843.18     9412.16    321.72 o 
  -7   3   4      133.13      173.37     78.77 o 
  -6   3   4    29454.09    28434.16    702.57 o 
  -5   3   4    46654.38    48724.07   1630.59 o 
  -4   3   4      411.22      518.42     44.94 o 
  -3   3   4    33764.69    33916.37    629.01 o 
  -2   3   4    41476.24    38881.22   1136.37 o 
  -1   3   4      135.32      297.25     54.10 o 
   0   3   4    64365.75    65479.86   1305.73 o 
   1   3   4     2884.91     3021.00     75.51 o 
   2   3   4    23220.01    24241.18    450.63 o 
   3   3   4    47217.71    47256.50    859.98 o 
   4   3   4     2867.01     3076.87    103.47 o 
   5   3   4    11287.94    11096.65    307.67 o 
   6   3   4    17315.95    16425.75    439.82 o 
   7   3   4       22.36      448.37    202.69 o 
  -8   4   4     6927.64     6647.87    311.32 o 
  -7   4   4     6157.24     6337.21    233.09 o 
  -6   4   4      494.78      561.55     76.57 o 
  -5   4   4     6668.38     6860.26    218.65 o 
  -4   4   4    13917.29    14402.76    368.50 o 
  -3   4   4    23406.74    23693.55    449.91 o 
  -2   4   4    19818.58    19001.69    362.21 o 
  -1   4   4    13990.47    14093.55    332.86 o 
   0   4   4     7198.20     6803.16    164.51 o 
   1   4   4    14140.98    14638.54    318.63 o 
   2   4   4      997.56     1007.62     44.79 o 
   3   4   4     2465.50     2559.53     81.16 o 
   4   4   4    12291.34    12715.12    291.90 o 
   5   4   4    12863.65    12555.25    340.71 o 
   6   4   4     6251.30     6430.65    221.95 o 
   7   4   4     3380.18     3176.78    165.94 o 
  -8   5   4    43437.82    42862.52   1289.65 o 
  -7   5   4    27214.50    27136.07    772.95 o 
  -6   5   4     6252.08     5903.16    265.56 o 
  -5   5   4      788.72      863.10     65.70 o 
  -4   5   4    14280.04    14528.17    334.48 o 
  -3   5   4    42843.14    42506.45    891.87 o 
  -2   5   4    12455.10    12546.83    274.40 o 
  -1   5   4    27772.02    27501.92    634.62 o 
   0   5   4   157509.56   153269.61   3321.03 o 
   1   5   4    75090.63    74274.41   1487.63 o 
   2   5   4     6775.71     6167.19    142.30 o 
   3   5   4      185.10      310.53     41.18 o 
   4   5   4     5578.61     5497.07    153.86 o 
   5   5   4    17916.05    16734.22    433.00 o 
   6   5   4     5094.31     5360.26    199.96 o 
   7   5   4     3614.55     3539.65    229.50 o 
  -8   6   4     3034.66     2962.73    190.41 o 
  -7   6   4     3924.85     4002.14    204.00 o 
  -6   6   4     8642.12     9025.00    592.01 o 
  -5   6   4      389.81      540.59     65.83 o 
  -4   6   4      979.01     1149.00     64.39 o 
  -3   6   4     8879.16     9369.51    285.34 o 
  -2   6   4    92590.37    91149.53   1825.78 o 
  -1   6   4   128535.14   129587.00   2466.45 o 
   0   6   4    15984.42    16407.38    397.34 o 
   1   6   4    10409.06    11086.54    223.49 o 
   2   6   4    20127.79    19061.38    552.98 o 
   3   6   4     2200.73     2064.34     77.00 o 
   4   6   4      243.72      327.48     53.97 o 
   5   6   4     5403.90     5105.01    216.44 o 
   6   6   4    29392.23    28726.79    844.87 o 
   7   6   4    40436.17    39022.74   1165.59 o 
  -8   7   4      832.21      976.19    166.14 o 
  -7   7   4     5770.35     5924.12    253.96 o 
  -6   7   4    10898.57    11712.30    379.73 o 
  -5   7   4    12170.14    13616.45    592.70 o 
  -4   7   4     7271.73     7656.81    194.83 o 
  -3   7   4     1376.29     1582.41     73.41 o 
  -2   7   4      177.44      282.07     52.68 o 
  -1   7   4     1414.53     1447.20     80.29 o 
   0   7   4     2473.22     2811.73    159.30 o 
   1   7   4     4610.48     4483.02    146.53 o 
   2   7   4    10225.69    10415.91    246.70 o 
   3   7   4     8996.68     8771.63    393.86 o 
   4   7   4     1271.47     1554.43    236.98 o 
   5   7   4       16.06       53.34     67.72 o 
   6   7   4      141.73      190.41     86.35 o 
   7   7   4      876.92      906.19    210.20 o 
  -7   8   4    16963.24    17736.45    546.97 o 
  -6   8   4     6182.90     6489.98    254.15 o 
  -5   8   4     2295.48     2608.99    130.32 o 
  -4   8   4    24964.35    26965.69    561.76 o 
  -3   8   4     5509.70     5822.43    191.08 o 
  -2   8   4    20019.39    20254.03    510.66 o 
  -1   8   4    33107.96    34685.78    800.49 o 
   0   8   4      190.09      233.60     49.75 o 
   1   8   4    18505.23    18973.16    460.06 o 
   2   8   4    28005.44    26974.53    631.48 o 
   3   8   4     1004.50      948.41     71.87 o 
   4   8   4    14631.95    14261.08    379.26 o 
   5   8   4     4394.23     4496.45    207.08 o 
   6   8   4     3432.96     3395.80    249.82 o 
  -7   9   4     7113.27     8008.39    416.61 o 
  -6   9   4       62.20      141.86    121.97 o 
  -5   9   4      278.53      189.15    136.29 o 
  -4   9   4     7226.38     8011.16    244.81 o 
  -3   9   4    23280.45    24659.13    601.88 o 
  -2   9   4     9539.46     9983.82    284.33 o 
  -1   9   4     5644.18     5783.61    294.54 o 
   0   9   4    42369.07    43688.98    995.22 o 
   1   9   4    27562.12    27919.52    655.50 o 
   2   9   4      250.13      230.83     52.32 o 
   3   9   4     2068.43     1794.00    118.77 o 
   4   9   4      290.62      334.24     75.48 o 
   5   9   4     3777.45     3581.97    228.98 o 
   6   9   4     3408.10     3408.68    242.63 o 
  -7  10   4     8398.75     9401.33    463.71 o 
  -6  10   4     1205.61     1719.92    409.49 o 
  -5  10   4     4075.99     5075.29    333.75 o 
  -4  10   4    25638.35    27879.74    680.37 o 
  -3  10   4    29205.11    30348.54    730.48 o 
  -2  10   4    11085.43    12061.66    443.52 o 
  -1  10   4     7289.51     7271.09    222.92 o 
   0  10   4    12461.64    13246.84    347.99 o 
   1  10   4    10509.76    11205.49    303.07 o 
   2  10   4     1381.60     1232.46     82.64 o 
   3  10   4     8986.44     8319.36    244.10 o 
   4  10   4    17446.93    16652.33    504.02 o 
   5  10   4    21847.71    19574.03   1162.80 o 
   6  10   4     5502.08     5793.11    332.23 o 
  -6  11   4    48136.03    52637.12   3299.75 o 
  -5  11   4    59299.25    69319.32   1844.86 o 
  -4  11   4     8054.68     9088.56    300.33 o 
  -3  11   4     6331.88     7003.14    236.27 o 
  -2  11   4    21970.11    22881.77    573.19 o 
  -1  11   4     1452.84     1576.49     99.25 o 
   0  11   4     1190.89     1242.85     90.34 o 
   1  11   4     7609.47     7893.24    238.20 o 
   2  11   4    60104.64    58370.24   1321.28 o 
   3  11   4    63468.36    58842.02   1329.32 o 
   4  11   4     6253.66     6089.14    247.01 o 
   5  11   4     2947.49     2849.36    267.55 o 
  -6  12   4     1578.86     1675.05    204.20 o 
  -5  12   4     2120.80     2502.10    181.95 o 
  -4  12   4    16437.94    17822.73    480.12 o 
  -3  12   4    14889.66    16591.71    450.05 o 
  -2  12   4     1399.93     1556.57    112.82 o 
  -1  12   4     1511.68     1603.97    108.05 o 
   0  12   4     4961.34     5252.01    188.98 o 
   1  12   4     7081.38     7326.71    233.25 o 
   2  12   4     2726.16     2788.33    134.85 o 
   3  12   4     2388.47     2516.40    216.06 o 
   4  12   4    12464.56    11619.36    394.40 o 
  -5  13   4     3132.10     3779.25    345.12 o 
  -4  13   4      529.15      381.52    118.02 o 
  -3  13   4     5365.09     5726.24    223.33 o 
  -2  13   4     5439.19     5540.49    212.73 o 
  -1  13   4      191.78      218.18     73.33 o 
   0  13   4    10323.42    10431.04    529.59 o 
   1  13   4     1818.95     2011.95    120.72 o 
   2  13   4      753.23      882.64    143.93 o 
   3  13   4     2190.31     2016.97    167.80 o 
   4  13   4       10.33      -33.74     93.14 o 
  -4  14   4    24421.12    25726.16    817.71 o 
  -3  14   4     7566.06     8495.14    321.50 o 
  -2  14   4      756.25      928.53    107.94 o 
  -1  14   4     5970.03     6360.36    358.08 o 
   0  14   4      986.19     1065.29    107.64 o 
   1  14   4    14176.80    13983.13    428.75 o 
   2  14   4     8917.33     8217.35    292.97 o 
   3  14   4     1164.64     1120.31    141.12 o 
  -3  15   4      300.16      240.32    103.59 o 
  -2  15   4     1201.37     1205.28    130.32 o 
  -1  15   4     2566.98     2778.54    167.92 o 
   0  15   4     2620.16     2368.14    152.21 o 
   1  15   4     6564.96     6760.17    265.73 o 
   2  15   4    11914.19    11522.68    378.92 o 
  -2  16   4    22768.94    22715.02   1119.31 o 
  -1  16   4    38483.82    38926.44   3364.72 o 
   0  16   4     5350.11     5087.54    235.25 o 
   1  16   4     1795.77     1769.29    144.34 o 
  -8   1   5     8148.05     7777.33    291.14 o 
  -7   1   5      584.11      606.63    102.03 o 
  -6   1   5     3098.98     3266.13    164.81 o 
  -5   1   5     5521.82     6007.51    185.56 o 
  -4   1   5    44590.26    44883.82    835.59 o 
  -3   1   5    29164.79    28428.68    537.07 o 
  -2   1   5    15832.34    14439.73    284.23 o 
  -1   1   5   125641.08   121732.85   2152.66 o 
   0   1   5    31282.42    30615.74    557.41 o 
   1   1   5      671.84      856.05     53.00 o 
   2   1   5     6949.61     7288.05    155.84 o 
   3   1   5     1474.98     1560.68     66.26 o 
   4   1   5    20516.47    19770.87    487.37 o 
   5   1   5    14738.51    14805.86    398.74 o 
   6   1   5     1303.49     1475.70    109.62 o 
   7   1   5    22475.14    22064.43    584.79 o 
  -8   2   5      309.23      243.26    100.87 o 
  -7   2   5     1427.64     1372.24    123.36 o 
  -6   2   5      297.44      340.63     82.82 o 
  -5   2   5      712.00      798.70     64.47 o 
  -4   2   5    10551.40    10260.96    250.65 o 
  -3   2   5   114861.85   106523.28   2055.96 o 
  -2   2   5   160635.20   136477.53   3813.92 o 
  -1   2   5    34397.34    34123.07    620.36 o 
   0   2   5     1078.53     1113.10     40.90 o 
   1   2   5    12751.71    13386.96    259.26 o 
   2   2   5      536.83      673.05     41.65 o 
   3   2   5      565.04      590.68     45.40 o 
   4   2   5     4115.09     4276.78    150.95 o 
   5   2   5    39526.13    38195.77    899.23 o 
   6   2   5    41346.62    40865.34    973.26 o 
   7   2   5    11105.95    10995.23    352.05 o 
  -8   3   5     9820.48     9141.18    316.89 o 
  -7   3   5    32370.19    31857.26    790.36 o 
  -6   3   5    48855.27    48984.03   1196.94 o 
  -5   3   5    21557.48    21809.31    506.66 o 
  -4   3   5     6446.55     6478.82    160.96 o 
  -3   3   5      147.42      298.39     69.21 o 
  -2   3   5      339.01      391.06     33.64 o 
  -1   3   5     5170.11     5293.54    138.50 o 
   0   3   5    19873.29    19441.01    411.27 o 
   1   3   5    51863.56    52057.95    938.36 o 
   2   3   5    58195.75    57761.45   1042.03 o 
   3   3   5    16314.20    16953.04    331.36 o 
   4   3   5     1696.97     1842.66     88.45 o 
   5   3   5     1305.38     1376.95     95.29 o 
   6   3   5      942.16      991.70     97.81 o 
   7   3   5     1656.02     1664.39    206.17 o 
  -8   4   5    34377.48    33296.94    942.62 o 
  -7   4   5    11895.89    12606.80    462.13 o 
  -6   4   5     5926.29     6041.24    226.64 o 
  -5   4   5    68917.30    71221.75   2450.85 o 
  -4   4   5    47777.57    48384.66   1006.03 o 
  -3   4   5        8.14      137.17     58.69 o 
  -2   4   5     2525.41     2695.51     82.97 o 
  -1   4   5     6878.24     6975.38    173.22 o 
   0   4   5    50280.17    49587.33    998.59 o 
   1   4   5    21546.45    21661.16    458.62 o 
   2   4   5    13647.04    13858.64    274.40 o 
   3   4   5    71238.49    71167.37   1287.76 o 
   4   4   5    48737.44    48304.68    981.03 o 
   5   4   5      368.15      407.02     82.33 o 
   6   4   5     2959.41     3024.60    184.44 o 
   7   4   5      490.17      453.09    111.87 o 
  -8   5   5        0.53     -137.35     91.56 o 
  -7   5   5     9054.56     9041.17    330.83 o 
  -6   5   5    10707.60    11497.80    535.67 o 
  -5   5   5     1080.11     1155.91     84.77 o 
  -4   5   5     5963.66     6316.39    169.20 o 
  -3   5   5     7254.73     7366.56    253.23 o 
  -2   5   5     1402.44     1454.89     81.30 o 
  -1   5   5    11927.25    11633.46    267.60 o 
   0   5   5       62.16      130.96     31.35 o 
   1   5   5     7451.17     7745.77    191.47 o 
   2   5   5    22804.84    23387.30    501.64 o 
   3   5   5     2662.29     2784.65    102.05 o 
   4   5   5     1247.96     1369.72     83.51 o 
   5   5   5     6432.94     6662.68    259.46 o 
   6   5   5       43.91      138.93     85.47 o 
   7   5   5     2485.70     2733.26    189.55 o 
  -8   6   5     7497.15     8060.08    364.90 o 
  -7   6   5     2486.13     2958.81    178.06 o 
  -6   6   5      733.42      979.55    102.24 o 
  -5   6   5    20000.58    20901.39    525.52 o 
  -4   6   5    10060.70    10606.03    292.65 o 
  -3   6   5       26.21       44.48     60.21 o 
  -2   6   5      909.24     1128.74     76.26 o 
  -1   6   5     1653.58     1823.74     90.93 o 
   0   6   5    19091.79    19707.49    474.37 o 
   1   6   5     3811.27     3853.96    116.91 o 
   2   6   5     4615.19     4640.36    137.55 o 
   3   6   5    13700.43    13704.85    318.58 o 
   4   6   5    15339.63    15151.86    395.60 o 
   5   6   5      716.92      846.98    100.69 o 
   6   6   5      194.90      265.09    110.05 o 
  -8   7   5     2651.77     2833.44    265.16 o 
  -7   7   5    44046.81    48483.16   2336.89 o 
  -6   7   5    66274.73    71849.04   2346.74 o 
  -5   7   5     9508.32    10741.94    360.99 o 
  -4   7   5     4107.21     4338.05    200.56 o 
  -3   7   5    14309.72    14139.09    723.28 o 
  -2   7   5     1667.63     1748.52     97.09 o 
  -1   7   5    17759.10    17476.00    433.30 o 
   0   7   5     1777.05     1798.83     90.99 o 
   1   7   5    70038.15    71907.76   1595.80 o 
   2   7   5    98409.56    93825.28   2072.48 o 
   3   7   5    15974.76    16009.40    463.73 o 
   4   7   5      505.71      691.72    121.16 o 
   5   7   5    12867.39    12863.07    430.41 o 
   6   7   5      320.80      406.56     97.24 o 
  -7   8   5     1985.55     2243.73    225.40 o 
  -6   8   5     3402.15     3470.02    245.44 o 
  -5   8   5    21010.66    23886.21    691.40 o 
  -4   8   5    31433.82    33082.34    786.17 o 
  -3   8   5    21274.64    20973.91    546.81 o 
  -2   8   5    16830.68    17071.48    436.29 o 
  -1   8   5    20751.37    20981.81    513.97 o 
   0   8   5    20439.98    21119.40    597.30 o 
   1   8   5     3013.79     3038.59    126.18 o 
   2   8   5     5130.90     5186.15    174.15 o 
   3   8   5    23692.04    22456.72    793.34 o 
   4   8   5    22240.26    21387.77    617.59 o 
   5   8   5    11885.80    11512.03    485.82 o 
   6   8   5     3690.29     3632.36    318.58 o 
  -7   9   5     1873.45     2371.10    225.00 o 
  -6   9   5       28.85      154.30    123.95 o 
  -5   9   5    10979.34    12514.55    416.76 o 
  -4   9   5    26705.19    28179.27    681.82 o 
  -3   9   5    12584.02    12688.91    354.73 o 
  -2   9   5     3469.55     3583.14    148.29 o 
  -1   9   5    41541.53    42433.66    977.63 o 
   0   9   5    28888.28    29285.08    804.43 o 
   1   9   5     3901.54     3719.33    142.53 o 
   2   9   5      298.51      508.23     72.45 o 
   3   9   5     4811.31     4281.34    186.51 o 
   4   9   5    21131.99    19812.96    582.09 o 
   5   9   5     5814.97     6408.85    332.77 o 
   6   9   5     1704.47     1736.34    193.36 o 
  -7  10   5     2715.02     2971.23    255.33 o 
  -6  10   5     1465.28     1620.69    154.81 o 
  -5  10   5    17341.37    19739.67    607.16 o 
  -4  10   5      251.40      279.08     72.67 o 
  -3  10   5    21434.18    21814.67    552.14 o 
  -2  10   5    38292.49    39907.75    938.63 o 
  -1  10   5     3169.50     3218.94    138.33 o 
   0  10   5     7846.91     8448.46    251.04 o 
   1  10   5     8010.57     8208.53    245.04 o 
   2  10   5      153.34      182.55     61.41 o 
   3  10   5     7482.29     6915.15    360.83 o 
   4  10   5     1951.93     1986.44    141.69 o 
   5  10   5    11598.44    11070.60    480.49 o 
  -6  11   5     1193.55     1661.03    166.19 o 
  -5  11   5      222.97      393.42    114.43 o 
  -4  11   5       12.00       26.38     67.88 o 
  -3  11   5      117.86       68.64     71.86 o 
  -2  11   5      340.29      340.76     76.86 o 
  -1  11   5       83.21       45.42     56.71 o 
   0  11   5      502.47      678.12     90.24 o 
   1  11   5     1312.80     1623.05    103.98 o 
   2  11   5     1086.05     1174.88     93.23 o 
   3  11   5      980.86     1114.25    109.06 o 
   4  11   5      714.73      596.93    100.23 o 
   5  11   5      424.87      337.92    158.39 o 
  -5  12   5     2580.98     2897.32    211.46 o 
  -4  12   5     1498.73     1660.25    124.21 o 
  -3  12   5    35599.93    37605.68    906.03 o 
  -2  12   5    56745.39    59160.13   1566.78 o 
  -1  12   5     5826.58     5800.42    251.46 o 
   0  12   5     4434.04     4843.44    333.98 o 
   1  12   5    11647.79    11356.42    325.29 o 
   2  12   5      258.54      280.04     74.05 o 
   3  12   5      680.78      756.34    105.16 o 
   4  12   5      402.31      375.64    102.43 o 
  -5  13   5    10975.67    11880.11    435.63 o 
  -4  13   5    21054.52    22928.27    855.96 o 
  -3  13   5     7086.70     8218.42    283.69 o 
  -2  13   5     3231.88     3831.73    236.11 o 
  -1  13   5    41447.20    44177.74   1377.05 o 
   0  13   5    29012.93    30481.22   1034.86 o 
   1  13   5     2527.90     2735.76    143.92 o 
   2  13   5      163.76      126.99     73.86 o 
   3  13   5     2894.67     2940.80    176.84 o 
  -4  14   5    12036.98    13441.73    483.33 o 
  -3  14   5     8867.46     9370.54    331.28 o 
  -2  14   5     8669.51     9335.57    309.16 o 
  -1  14   5     8780.65     9947.86    319.20 o 
   0  14   5     5596.40     5792.24    277.11 o 
   1  14   5     1205.69     1208.40    113.45 o 
   2  14   5     1407.08     1628.09    133.72 o 
   3  14   5     5995.10     6071.59    377.42 o 
  -3  15   5     6490.88     6749.42    341.59 o 
  -2  15   5     1275.16     1257.73    129.91 o 
  -1  15   5     3122.32     3297.16    239.03 o 
   0  15   5       52.12       46.94     89.86 o 
   1  15   5    13933.77    13960.42    447.66 o 
  -8   0   6    20316.24    19469.37    790.81 o 
  -7   0   6     2034.16     2435.25    410.33 o 
  -6   0   6    66961.77    68249.00   2235.70 o 
  -5   0   6    40342.94    42781.43   1156.72 o 
  -4   0   6     2905.41     3030.06    191.61 o 
  -3   0   6      109.70      400.24     89.43 o 
  -2   0   6    24357.79    23557.12    632.39 o 
  -1   0   6    78753.33    73238.27   1855.14 o 
   0   0   6    56645.72    59125.96   1502.71 o 
   1   0   6     5113.04     5206.73    172.81 o 
   2   0   6    92594.52    92346.85   2342.24 o 
   3   0   6    61589.22    60773.48   1560.44 o 
   4   0   6     2554.02     2619.91    246.78 o 
   5   0   6        8.52      177.92    115.44 o 
   6   0   6     6704.58     6370.10    325.74 o 
   7   0   6    20448.81    18977.65    743.18 o 
  -8   1   6    26591.68    25677.29    690.15 o 
  -7   1   6    33477.66    33005.50    830.88 o 
  -6   1   6    17954.99    18266.52    496.96 o 
  -5   1   6     1026.17     1252.93     78.92 o 
  -4   1   6      608.69      884.07    113.00 o 
  -3   1   6       95.92      114.07     33.15 o 
  -2   1   6       48.48      130.90     56.70 o 
  -1   1   6     5210.80     5182.67    119.38 o 
   0   1   6    43387.09    45483.39    821.19 o 
   1   1   6    67757.04    70546.45   1258.51 o 
   2   1   6    15245.20    16141.30    315.04 o 
   3   1   6     1242.59     1298.78     60.58 o 
   4   1   6     1749.89     1996.38    103.49 o 
   5   1   6       38.64      110.74     68.63 o 
   6   1   6       28.25       55.66     72.16 o 
   7   1   6     2876.67     3118.66    209.88 o 
  -8   2   6     1818.88     1707.08    169.88 o 
  -7   2   6      247.50      232.18     91.11 o 
  -6   2   6     7433.66     7471.90    302.43 o 
  -5   2   6      128.23      245.14     51.97 o 
  -4   2   6    27678.21    27888.07    539.53 o 
  -3   2   6    39350.14    36463.50   1116.07 o 
  -2   2   6     3066.94     3075.64     89.66 o 
  -1   2   6     6117.54     6309.05    139.56 o 
   0   2   6     3444.62     3427.93    103.37 o 
   1   2   6      839.88      919.04     56.37 o 
   2   2   6     8395.82     8773.21    185.99 o 
   3   2   6     3459.44     3705.23    113.72 o 
   4   2   6     9797.75     9942.50    333.39 o 
   5   2   6    15732.84    17132.68    536.03 o 
   6   2   6     4067.11     3810.91    208.66 o 
   7   2   6      934.73     1052.56    144.69 o 
  -8   3   6    13136.69    13748.72    497.12 o 
  -7   3   6    21962.14    23485.45   1073.98 o 
  -6   3   6      942.26     1104.94    103.41 o 
  -5   3   6    20959.00    21670.88    439.93 o 
  -4   3   6    18169.03    17990.15    365.23 o 
  -3   3   6     8444.44     8150.21    200.08 o 
  -2   3   6    39399.94    36748.93   1029.47 o 
  -1   3   6     2513.67     2542.45     89.95 o 
   0   3   6    22216.36    22526.75    476.55 o 
   1   3   6    48566.77    49218.30    999.94 o 
   2   3   6     2610.08     3164.43    104.09 o 
   3   3   6     5751.77     6080.20    164.38 o 
   4   3   6    23285.68    24051.56    699.03 o 
   5   3   6        7.55      134.77     75.85 o 
   6   3   6     9751.34     9735.54    364.44 o 
  -8   4   6     2108.00     2301.93    178.71 o 
  -7   4   6       48.14       30.98     88.18 o 
  -6   4   6     6829.85     7554.87    296.36 o 
  -5   4   6    10499.86    10820.80    264.91 o 
  -4   4   6    11043.80    11255.31    305.82 o 
  -3   4   6    16316.54    14872.87    346.45 o 
  -2   4   6    26109.91    23892.04    758.23 o 
  -1   4   6    15436.70    14272.09    319.42 o 
   0   4   6     6941.81     7059.34    177.58 o 
   1   4   6      567.85      744.71     50.05 o 
   2   4   6     8267.62     8733.09    214.11 o 
   3   4   6    11379.46    11758.81    310.64 o 
   4   4   6     9578.90     9842.68    281.60 o 
   5   4   6     3329.76     3528.28    185.63 o 
   6   4   6     2666.14     2967.54    187.63 o 
  -8   5   6     2094.25     2501.21    259.47 o 
  -7   5   6     1309.09     1358.31    182.35 o 
  -6   5   6    27310.06    29308.56   1034.84 o 
  -5   5   6    61025.32    62558.93   1591.60 o 
  -4   5   6    33533.98    33191.50    777.91 o 
  -3   5   6     3475.17     3315.04    133.87 o 
  -2   5   6    71022.33    67792.71   1515.44 o 
  -1   5   6    58148.43    54183.66   1214.76 o 
   0   5   6    17985.26    18610.78    407.04 o 
   1   5   6     1633.58     1648.34     75.10 o 
   2   5   6    15395.69    15155.97    346.35 o 
   3   5   6    42118.27    41794.59    952.19 o 
   4   5   6    15690.31    16269.57    422.13 o 
   5   5   6     3384.24     3835.68    197.09 o 
   6   5   6    25906.39    26435.32    799.53 o 
  -8   6   6      529.34      843.70    185.32 o 
  -7   6   6     2050.57     2414.22    219.38 o 
  -6   6   6     8535.89     9377.18    423.30 o 
  -5   6   6     2119.56     2422.35    148.56 o 
  -4   6   6    55036.41    54543.46   1237.61 o 
  -3   6   6    86161.14    79315.50   1764.80 o 
  -2   6   6    20695.54    19996.06    494.78 o 
  -1   6   6      688.27      759.47     86.13 o 
   0   6   6     7225.41     7198.65    211.62 o 
   1   6   6       20.32       67.60     45.81 o 
   2   6   6     4201.81     4198.87    153.71 o 
   3   6   6       70.55       62.69     48.16 o 
   4   6   6    43084.77    43723.50   1232.67 o 
   5   6   6    41702.34    43589.66   1449.66 o 
   6   6   6    12165.52    12438.20    438.08 o 
  -7   7   6     9786.13    10732.01    493.24 o 
  -6   7   6     6531.15     7266.13    362.53 o 
  -5   7   6     5236.29     5581.87    236.43 o 
  -4   7   6      197.26      392.62     66.75 o 
  -3   7   6      734.46      798.14     87.70 o 
  -2   7   6     1646.91     1594.20    117.12 o 
  -1   7   6     5107.46     5008.79    169.80 o 
   0   7   6    13025.66    13510.10    351.04 o 
   1   7   6    16473.03    16669.61    421.61 o 
   2   7   6     5757.72     5915.29    194.23 o 
   3   7   6      576.74      498.53     69.10 o 
   4   7   6       64.44      222.21     72.11 o 
   5   7   6       86.58      261.10    121.84 o 
   6   7   6      378.76      361.65    140.19 o 
  -7   8   6     1127.10     1276.95    184.86 o 
  -6   8   6    16317.55    18810.00    583.34 o 
  -5   8   6     3845.00     3906.83    199.75 o 
  -4   8   6     9683.12     9883.09    289.74 o 
  -3   8   6    25596.64    25004.07    614.16 o 
  -2   8   6      239.10      433.51     67.19 o 
  -1   8   6    24344.73    24171.66    585.38 o 
   0   8   6    15954.61    16519.37    420.06 o 
   1   8   6      532.25      687.12     71.17 o 
   2   8   6    19744.15    19915.40    498.34 o 
   3   8   6     8569.22     8282.62    251.27 o 
   4   8   6     4709.37     4569.71    202.83 o 
   5   8   6    10733.78    11151.87    496.30 o 
  -7   9   6      308.18      457.94    158.45 o 
  -6   9   6     8504.40     9585.23    560.94 o 
  -5   9   6    23750.36    26265.25    763.07 o 
  -4   9   6    11622.72    11871.23    337.91 o 
  -3   9   6     1647.31     1770.23    175.28 o 
  -2   9   6    36480.25    35645.54    844.99 o 
  -1   9   6    17060.66    16950.42    435.75 o 
   0   9   6     1813.07     2078.04    110.44 o 
   1   9   6       85.66      279.20     62.29 o 
   2   9   6     2867.98     2966.19    135.89 o 
   3   9   6    13830.63    13148.45    417.39 o 
   4   9   6     8137.16     7754.11    291.63 o 
   5   9   6      520.81      433.24    136.57 o 
  -6  10   6    11542.95    13390.54    462.89 o 
  -5  10   6    12704.54    13971.72    465.32 o 
  -4  10   6     7333.78     7582.30    250.04 o 
  -3  10   6     6030.72     5696.35    207.33 o 
  -2  10   6    11530.33    11885.25    339.50 o 
  -1  10   6    17498.07    18076.24    466.05 o 
   0  10   6     4873.40     5354.44    203.98 o 
   1  10   6      416.34      602.04     74.67 o 
   2  10   6    10918.40    11054.33    315.97 o 
   3  10   6    12203.62    11990.26    394.54 o 
   4  10   6     8180.30     8042.37    305.35 o 
   5  10   6     2286.99     2472.24    223.50 o 
  -6  11   6     9525.76    10879.71    526.83 o 
  -5  11   6      580.36      828.49    125.62 o 
  -4  11   6     3943.95     4247.90    187.20 o 
  -3  11   6     2610.33     2930.24    152.84 o 
  -2  11   6     3314.65     3296.06    157.98 o 
  -1  11   6     1389.41     1410.96    120.67 o 
   0  11   6    42317.73    43981.70   1024.58 o 
   1  11   6    69312.44    69487.48   1821.09 o 
   2  11   6    15754.31    16553.40    439.18 o 
   3  11   6      682.77      800.20    109.21 o 
   4  11   6     7153.40     6734.96    279.79 o 
  -5  12   6     8072.12     8637.71    378.27 o 
  -4  12   6     2317.20     2397.33    144.62 o 
  -3  12   6     1012.25     1150.17    111.32 o 
  -2  12   6    13159.23    13568.91    390.56 o 
  -1  12   6    11079.52    11685.71    343.29 o 
   0  12   6     6002.26     6243.04    221.77 o 
   1  12   6       64.33      177.60     87.17 o 
   2  12   6     8545.42     8856.00    278.87 o 
   3  12   6     9874.92     9633.92    350.64 o 
  -4  13   6     4544.97     4449.86    257.11 o 
  -3  13   6      535.93      645.09    127.06 o 
  -2  13   6     3898.18     4248.68    191.76 o 
  -1  13   6     3384.86     3311.22    167.88 o 
   0  13   6     1681.27     1813.49    125.46 o 
   1  13   6     3154.05     3090.94    225.23 o 
   2  13   6      126.52      198.13     82.53 o 
   3  13   6     5834.94     5772.07    259.65 o 
  -3  14   6     3660.40     3660.30    192.64 o 
  -2  14   6     1459.31     1549.17    134.66 o 
  -1  14   6    16772.28    17749.12    512.12 o 
   0  14   6    11098.22    11394.62    539.81 o 
   1  14   6      789.75      684.88    104.00 o 
   2  14   6    15016.73    15126.69    431.81 o 
  -1  15   6     2521.19     2703.03    170.31 o 
  -8   1   7     1563.34     1412.91    149.03 o 
  -7   1   7     7640.34     7923.69    290.50 o 
  -6   1   7    43550.71    47180.57   1124.96 o 
  -5   1   7    26795.43    28445.50    564.25 o 
  -4   1   7     1312.02     1579.90     76.27 o 
  -3   1   7    36219.78    32510.19    747.89 o 
  -2   1   7    23264.58    22593.20    489.66 o 
  -1   1   7      697.16      820.09     52.92 o 
   0   1   7     6682.13     7373.11    184.77 o 
   1   1   7     2598.21     2787.59     97.74 o 
   2   1   7    27863.08    29274.78    651.06 o 
   3   1   7    29008.22    29309.49    622.23 o 
   4   1   7      848.19      900.02     97.58 o 
   5   1   7    17029.13    17177.21    541.35 o 
   6   1   7    11919.73    12029.05    543.88 o 
  -8   2   7     2530.79     2720.74    201.63 o 
  -7   2   7     8698.87     9458.10    677.66 o 
  -6   2   7     4860.70     5203.59    210.01 o 
  -5   2   7    57603.22    59733.15   1113.12 o 
  -4   2   7    91732.44    90557.76   1834.92 o 
  -3   2   7    33405.68    30896.32    743.04 o 
  -2   2   7     1112.48     1143.22     67.93 o 
  -1   2   7      660.02      923.65    121.09 o 
   0   2   7      642.01      625.54     48.96 o 
   1   2   7     5066.98     5727.82    156.50 o 
   2   2   7       45.34      142.69     43.27 o 
   3   2   7    57292.14    59942.45   1220.46 o 
   4   2   7    54540.72    54557.14   1489.39 o 
   5   2   7    19311.93    19449.59    603.97 o 
   6   2   7      153.68      145.17    168.69 o 
  -8   3   7    24123.86    25328.95    970.15 o 
  -7   3   7    20952.53    22981.23   1468.55 o 
  -6   3   7     6987.31     7541.36    365.08 o 
  -5   3   7     1092.45     1253.44     92.27 o 
  -4   3   7     2059.33     2234.71    105.48 o 
  -3   3   7      256.68      306.03     53.50 o 
  -2   3   7     6637.75     6694.61    183.81 o 
  -1   3   7    37387.00    35228.00    732.77 o 
   0   3   7    57416.21    56481.54   1143.33 o 
   1   3   7    24095.73    23966.85    513.61 o 
   2   3   7     6042.01     6141.30    167.57 o 
   3   3   7     1361.04     1521.44     77.58 o 
   4   3   7      122.85      212.91     71.95 o 
   5   3   7       83.79      181.28     80.61 o 
   6   3   7     2871.03     3187.43    200.20 o 
  -8   4   7      224.80      428.29    186.69 o 
  -7   4   7    24516.76    27920.72   1017.60 o 
  -6   4   7    11247.98    12098.24    505.34 o 
  -5   4   7      111.69       66.65     68.93 o 
  -4   4   7     4817.09     5000.37    241.99 o 
  -3   4   7    17221.48    15939.23    411.15 o 
  -2   4   7    59771.00    56111.29   1262.06 o 
  -1   4   7    50097.11    47765.45   1077.51 o 
   0   4   7      551.68      591.76     50.92 o 
   1   4   7    52093.23    51750.57   1058.06 o 
   2   4   7    27693.93    28575.49    606.96 o 
   3   4   7       44.79      112.93     44.70 o 
   4   4   7      747.74      913.63    101.54 o 
   5   4   7     1713.81     1922.20    148.00 o 
   6   4   7    16091.83    16003.65    541.15 o 
  -7   5   7      343.14      214.32    148.63 o 
  -6   5   7     3004.57     3903.99    548.49 o 
  -5   5   7     3569.61     3621.34    223.19 o 
  -4   5   7      618.00      581.41     73.13 o 
  -3   5   7    13008.48    12283.25    335.55 o 
  -2   5   7     1453.42     1647.34     94.22 o 
  -1   5   7     9607.26     9617.11    265.09 o 
   0   5   7    17110.51    17482.32    495.11 o 
   1   5   7     1282.49     1431.67     84.98 o 
   2   5   7     1444.17     1584.11     93.31 o 
   3   5   7     2664.82     2948.10    117.22 o 
   4   5   7       45.01       74.52     67.56 o 
   5   5   7     1858.83     2092.95    151.99 o 
   6   5   7      569.51      790.17    161.20 o 
  -7   6   7     6527.13     6973.20    373.90 o 
  -6   6   7     3868.43     4343.31    271.79 o 
  -5   6   7        3.07       74.04     63.19 o 
  -4   6   7      124.19       60.76     56.57 o 
  -3   6   7     4243.24     4177.36    162.04 o 
  -2   6   7    12292.92    11920.90    325.33 o 
  -1   6   7     8117.84     8717.78    249.58 o 
   0   6   7      118.87      160.87     64.24 o 
   1   6   7    16169.48    16629.12    422.35 o 
   2   6   7     8962.31     9219.83    267.77 o 
   3   6   7      882.59     1060.36     88.14 o 
   4   6   7      406.47      565.79    148.34 o 
   5   6   7      557.34      642.72    138.88 o 
  -7   7   7    10877.93    11624.28    520.50 o 
  -6   7   7     1874.59     2203.42    160.87 o 
  -5   7   7     2242.27     2211.65    148.92 o 
  -4   7   7     5366.21     4855.86    182.18 o 
  -3   7   7     7176.62     6543.37    217.55 o 
  -2   7   7      174.68      179.00     59.89 o 
  -1   7   7    44507.00    42744.61    985.46 o 
   0   7   7    89378.30    89736.45   1989.29 o 
   1   7   7    22681.32    24121.79    588.52 o 
   2   7   7     1075.20     1322.32     93.60 o 
   3   7   7     9027.67     8864.46    268.50 o 
   4   7   7       41.64      151.35     74.09 o 
   5   7   7     5183.24     5449.34    339.89 o 
  -7   8   7     4912.69     5548.72    340.89 o 
  -6   8   7     8200.77     8789.93    386.94 o 
  -5   8   7     9603.18     9420.95    343.55 o 
  -4   8   7    14331.58    13454.32    372.45 o 
  -3   8   7    40348.44    36817.04    875.46 o 
  -2   8   7    20181.39    18788.21    481.87 o 
  -1   8   7    17091.82    16588.01    428.73 o 
   0   8   7      148.53      392.01     65.52 o 
   1   8   7    10551.68    11375.89    317.72 o 
   2   8   7    18255.41    18598.83    477.74 o 
   3   8   7     8969.33     9097.31    318.33 o 
   4   8   7     3681.41     3720.53    191.02 o 
   5   8   7     5384.85     5434.40    335.88 o 
  -6   9   7    30022.54    32364.74   1108.38 o 
  -5   9   7    18168.54    18520.31    577.51 o 
  -4   9   7      544.68      505.56     81.35 o 
  -3   9   7    17162.95    16791.11    451.61 o 
  -2   9   7    21691.48    19813.21    507.75 o 
  -1   9   7     1294.92     1410.83     96.27 o 
   0   9   7       19.37       68.56     64.24 o 
   1   9   7     8931.62     9236.40    275.39 o 
   2   9   7    24992.76    26150.01    642.44 o 
   3   9   7    14096.42    13954.94    444.91 o 
   4   9   7      580.81      420.80     94.31 o 
  -6  10   7      576.58      713.75    133.22 o 
  -5  10   7    15578.10    16284.20    529.07 o 
  -4  10   7    30884.27    29575.47    730.66 o 
  -3  10   7     2829.49     2765.28    146.42 o 
  -2  10   7     5364.66     5097.37    192.97 o 
  -1  10   7    10050.05    10092.15    297.49 o 
   0  10   7      955.71      916.58     90.35 o 
   1  10   7     9978.86    10734.14    312.24 o 
   2  10   7      941.46     1073.99    157.81 o 
   3  10   7    10926.90    11249.87    385.76 o 
   4  10   7    17063.51    16239.49    518.94 o 
  -5  11   7        4.31       98.74    107.81 o 
  -4  11   7       84.81       98.93     78.83 o 
  -3  11   7        4.44       35.20    107.24 o 
  -2  11   7      122.75       86.24     71.70 o 
  -1  11   7     1141.79     1149.41    100.53 o 
   0  11   7     1519.27     1884.41    119.01 o 
   1  11   7      460.52      426.36     78.92 o 
   2  11   7      347.16      395.92     84.18 o 
   3  11   7      153.56      113.32    118.35 o 
  -4  12   7    34845.77    34953.54   1048.11 o 
  -3  12   7    10399.90     9936.58    318.01 o 
  -2  12   7     1118.58     1148.15    121.71 o 
  -1  12   7     1620.65     1603.09    121.16 o 
   0  12   7      289.27      316.52     79.77 o 
   1  12   7     3577.27     4145.39    181.71 o 
   2  12   7        0.68       43.52     73.49 o 
   3  12   7    16743.44    17085.64    545.27 o 
  -3  13   7    13454.62    13351.72    402.16 o 
  -2  13   7    12294.17    12256.52    557.41 o 
  -1  13   7     1946.19     2195.79    142.33 o 
   0  13   7      273.38      336.19     86.53 o 
   1  13   7     6021.82     6391.41    236.26 o 
   2  13   7    19223.91    19645.06    524.22 o 
  -2  14   7    10770.83    10176.79    339.47 o 
  -1  14   7     4609.86     5332.80    226.86 o 
   0  14   7      195.15      166.84     89.64 o 
  -7   0   8    13231.43    15022.63   1135.47 o 
  -6   0   8      160.57      176.05    107.50 o 
  -5   0   8     1407.80     1684.38    336.35 o 
  -4   0   8    40088.26    40688.24   1414.51 o 
  -3   0   8    74779.86    67052.09   4533.38 o 
  -2   0   8    61778.04    57705.57   1927.22 o 
  -1   0   8      191.47      349.74    112.79 o 
   0   0   8    53354.75    52932.73   1763.89 o 
   1   0   8    37496.00    38236.85   1296.08 o 
   2   0   8     2528.15     2570.13    168.34 o 
   3   0   8       68.95      126.07     70.13 o 
   4   0   8     3991.13     4288.13    349.68 o 
   5   0   8    26420.61    27210.84   1464.23 o 
  -7   1   8     3508.72     4091.44    284.90 o 
  -6   1   8     1448.43     1915.68    168.58 o 
  -5   1   8     6498.20     7083.61    240.48 o 
  -4   1   8     7880.93     7971.67    234.07 o 
  -3   1   8      991.74     1065.53     76.75 o 
  -2   1   8    29750.66    28208.78    702.24 o 
  -1   1   8    49964.27    49325.14   1166.69 o 
   0   1   8    27281.71    27200.27    670.56 o 
   1   1   8     5580.69     5600.77    185.34 o 
   2   1   8     2731.89     3032.99    128.80 o 
   3   1   8      184.95      217.80     53.23 o 
   4   1   8      457.73      474.49    103.51 o 
   5   1   8      197.22      235.72    103.84 o 
  -7   2   8       11.67       23.81    124.15 o 
  -6   2   8     9853.36    11199.47    478.06 o 
  -5   2   8    22551.85    23497.26    585.55 o 
  -4   2   8     6320.96     6111.00    239.52 o 
  -3   2   8       77.06      159.75     52.50 o 
  -2   2   8     2684.34     2618.67    108.08 o 
  -1   2   8     2029.70     1933.39     85.06 o 
   0   2   8    16604.03    17049.37    380.42 o 
   1   2   8     1965.57     2174.50     93.65 o 
   2   2   8    13504.17    14219.77    380.57 o 
   3   2   8    21103.64    21974.47    555.69 o 
   4   2   8     4107.30     4514.08    256.70 o 
   5   2   8      548.22      616.74    127.87 o 
  -7   3   8     7476.98     7758.10    396.74 o 
  -6   3   8     5131.92     5570.28    300.02 o 
  -5   3   8     2414.67     2493.16    128.35 o 
  -4   3   8    18791.92    18280.39    468.62 o 
  -3   3   8     8428.15     8380.23    252.13 o 
  -2   3   8    15736.64    14887.68    384.59 o 
  -1   3   8    43499.49    42834.82    887.06 o 
   0   3   8     5147.43     5201.19    150.82 o 
   1   3   8    11549.90    11844.64    283.93 o 
   2   3   8     8856.97     9201.80    233.60 o 
   3   3   8     1677.00     1896.29    107.20 o 
   4   3   8    13454.05    13640.28    450.34 o 
   5   3   8     5063.28     5547.54    254.95 o 
  -7   4   8     3331.07     3626.03    278.99 o 
  -6   4   8     5770.49     6586.83    335.67 o 
  -5   4   8     7779.21     7800.79    289.47 o 
  -4   4   8    18856.51    17691.16    457.03 o 
  -3   4   8     8124.07     7401.13    230.27 o 
  -2   4   8     8456.50     8202.08    242.42 o 
  -1   4   8      468.66      639.93     62.31 o 
   0   4   8     4271.77     4243.01    188.36 o 
   1   4   8     7794.56     8107.65    233.72 o 
   2   4   8     2643.26     2758.80    108.89 o 
   3   4   8     3399.03     3906.75    136.35 o 
   4   4   8     4640.59     5168.38    288.09 o 
   5   4   8     4867.12     5405.76    254.39 o 
  -7   5   8    53096.27    56448.51   1894.95 o 
  -6   5   8    31680.84    33633.52    953.66 o 
  -5   5   8        7.95       62.35     78.04 o 
  -4   5   8    18888.71    17374.35    454.97 o 
  -3   5   8    29087.89    26774.61    654.43 o 
  -2   5   8      606.44      750.81    132.18 o 
  -1   5   8      743.45      769.93     93.50 o 
   0   5   8    17771.55    18371.31    454.73 o 
   1   5   8    41750.76    42340.26    969.41 o 
   2   5   8    36451.87    37159.07    873.01 o 
   3   5   8      141.66      176.44     64.69 o 
   4   5   8    12526.75    12895.50    553.21 o 
   5   5   8    16367.33    17851.79    710.02 o 
  -7   6   8      233.48      301.64    141.49 o 
  -6   6   8    32970.89    33728.49    959.01 o 
  -5   6   8    60735.84    58738.56   1402.16 o 
  -4   6   8    18465.20    16887.86    446.16 o 
  -3   6   8      143.01      134.00     60.86 o 
  -2   6   8     1076.19      999.94     81.76 o 
  -1   6   8     5410.21     5193.39    179.65 o 
   0   6   8    12984.87    13433.75    358.02 o 
   1   6   8      895.33      884.26     78.07 o 
   2   6   8    26904.33    28555.39    690.88 o 
   3   6   8    43515.19    43875.97   1183.63 o 
   4   6   8    17363.41    18490.74    762.09 o 
   5   6   8      336.74      324.71    276.76 o 
  -6   7   8     1711.03     1933.73    249.08 o 
  -5   7   8      715.68      688.19     88.37 o 
  -4   7   8        6.92      111.42     66.31 o 
  -3   7   8     1865.46     2030.82    134.47 o 
  -2   7   8     5710.68     4907.88    181.11 o 
  -1   7   8     9726.98     9447.13    274.88 o 
   0   7   8     7806.16     7579.99    236.37 o 
   1   7   8     2355.83     2613.13    127.16 o 
   2   7   8      562.68      686.20     83.17 o 
   3   7   8      853.91      961.81    106.85 o 
   4   7   8       28.57       75.44    113.28 o 
  -6   8   8     6039.25     6392.36    283.39 o 
  -5   8   8    15300.13    15832.64    512.93 o 
  -4   8   8      222.46      204.42     73.86 o 
  -3   8   8    12462.36    11157.97    327.64 o 
  -2   8   8    13376.17    12622.59    354.51 o 
  -1   8   8     1275.91     1284.04     94.89 o 
   0   8   8    18372.32    18074.48    465.92 o 
   1   8   8     4417.47     4574.52    181.08 o 
   2   8   8     4812.47     5159.06    196.46 o 
   3   8   8    12245.87    12112.84    400.12 o 
   4   8   8      892.74     1196.88    165.23 o 
  -6   9   8     9417.12     9660.82    371.48 o 
  -5   9   8      210.09      346.39    110.24 o 
  -4   9   8    10695.50     9369.36    295.76 o 
  -3   9   8    11291.91    10746.96    323.82 o 
  -2   9   8       83.52      126.57     66.53 o 
  -1   9   8       11.48       56.35     62.67 o 
   0   9   8     5536.23     5501.55    198.86 o 
   1   9   8    15926.76    16676.21    444.65 o 
   2   9   8    12931.87    13650.52    382.99 o 
   3   9   8       13.92       -0.82     78.00 o 
  -5  10   8     3534.65     3462.15    208.22 o 
  -4  10   8    10810.58    10164.38    318.14 o 
  -3  10   8    19587.56    18060.91    487.93 o 
  -2  10   8    14094.59    14185.27    397.29 o 
  -1  10   8      546.61      649.08     90.60 o 
   0  10   8     6647.49     6661.72    228.33 o 
   1  10   8     5054.54     5377.24    243.78 o 
   2  10   8     4803.75     4834.59    195.59 o 
   3  10   8     3171.81     3523.65    193.28 o 
  -4  11   8    13334.80    11716.13    360.23 o 
  -3  11   8      167.02      200.67     83.16 o 
  -2  11   8    25096.69    24674.43    629.54 o 
  -1  11   8    60392.15    60166.46   1385.24 o 
   0  11   8    22654.67    22713.40    581.23 o 
   1  11   8       47.58      101.49     75.43 o 
   2  11   8     1397.46     1501.07    118.67 o 
  -3  12   8    11851.40    11388.93    354.86 o 
  -2  12   8    11211.89    10951.86    341.29 o 
  -1  12   8       72.10       65.73     79.69 o 
   0  12   8     4611.46     4946.63    203.79 o 
   1  12   8     6751.26     6511.01    238.92 o 
  -2  13   8     1036.70      887.18    211.07 o 
  -1  13   8     2144.16     2377.51    151.92 o 
   0  13   8       95.98      236.41     89.42 o 
  -7   1   9    22685.46    28682.32   1693.44 o 
  -6   1   9      107.69      252.36    228.10 o 
  -5   1   9    12177.44    12340.49    527.72 o 
  -4   1   9    17862.19    17389.91    487.09 o 
  -3   1   9     2058.32     2132.40    140.27 o 
  -2   1   9     3863.47     3779.79    164.66 o 
  -1   1   9     4689.57     4881.21    182.05 o 
   0   1   9    38540.50    38419.08    930.94 o 
   1   1   9    24727.32    24899.57    626.06 o 
   2   1   9        6.95       36.25     54.74 o 
   3   1   9    12516.79    13221.52    373.04 o 
   4   1   9    12195.62    13054.65    912.25 o 
   5   1   9       11.43       56.32    103.54 o 
  -7   2   9    20126.23    23639.07   1446.39 o 
  -6   2   9    45267.21    52224.35   2763.38 o 
  -5   2   9    18279.64    17624.83    808.89 o 
  -4   2   9     1842.16     1620.71    136.13 o 
  -3   2   9       99.39      171.01     99.33 o 
  -2   2   9    11746.32    11689.13    344.03 o 
  -1   2   9    18316.26    17771.12    472.89 o 
   0   2   9      445.66      468.30     70.02 o 
   1   2   9    20350.41    20404.47    527.69 o 
   2   2   9    52732.51    54290.08   1289.28 o 
   3   2   9    18498.59    19849.34    518.58 o 
   4   2   9      976.86     1147.31    152.46 o 
  -7   3   9     5958.37     6302.84    356.38 o 
  -6   3   9     4671.04     4992.17    292.97 o 
  -5   3   9     3559.07     3472.90    235.29 o 
  -4   3   9     3510.61     3204.45    150.05 o 
  -3   3   9    17184.94    15699.15    415.24 o 
  -2   3   9    32366.29    30673.18    875.33 o 
  -1   3   9    30845.13    29271.95    834.90 o 
   0   3   9     9453.54     9521.19    434.73 o 
   1   3   9     4244.94     4359.37    166.92 o 
   2   3   9     1714.58     1701.72    105.42 o 
   3   3   9      745.01      918.32    100.35 o 
   4   3   9      221.02      352.58    118.00 o 
  -7   4   9      962.83     1223.36    185.57 o 
  -6   4   9     2030.26     2107.84    204.60 o 
  -5   4   9    14302.72    14189.08    394.60 o 
  -4   4   9    53449.98    47561.16   1107.38 o 
  -3   4   9    47033.96    43469.40   1016.64 o 
  -2   4   9      242.21      262.74     59.19 o 
  -1   4   9    19483.15    19079.67    475.23 o 
   0   4   9    17499.64    17379.64    438.88 o 
   1   4   9        9.31       86.60     53.42 o 
   2   4   9     1530.41     1527.71    119.24 o 
   3   4   9     1835.31     2167.46    180.42 o 
   4   4   9    22997.23    25201.73   1463.12 o 
  -6   5   9     2128.23     2329.46    170.37 o 
  -5   5   9     5933.22     5593.99    250.26 o 
  -4   5   9     2183.72     2019.69    122.54 o 
  -3   5   9     4262.60     3702.53    209.13 o 
  -2   5   9     8607.24     8369.46    290.61 o 
  -1   5   9      968.74      996.73     81.28 o 
   0   5   9     2192.62     2162.27    110.91 o 
   1   5   9     1936.12     1919.93    106.07 o 
   2   5   9       22.46       50.73     67.15 o 
   3   5   9     4155.03     4551.71    209.11 o 
   4   5   9     1725.30     1942.16    215.66 o 
  -6   6   9      637.85      629.12    117.24 o 
  -5   6   9      994.59     1043.49    167.97 o 
  -4   6   9    12505.04    10976.97    327.56 o 
  -3   6   9    14379.51    13021.36    366.99 o 
  -2   6   9       15.09       71.44     59.74 o 
  -1   6   9     6857.61     6959.39    223.98 o 
   0   6   9     2610.54     2909.05    168.47 o 
   1   6   9      219.71      333.80     69.83 o 
   2   6   9       36.94      115.26     66.05 o 
   3   6   9     1482.95     1395.64    120.04 o 
   4   6   9     5717.90     5854.39    666.03 o 
  -6   7   9     3962.95     3981.01    222.34 o 
  -5   7   9    20646.36    19769.59    689.73 o 
  -4   7   9     1604.45     1538.34    129.96 o 
  -3   7   9    25973.46    23424.83    596.85 o 
  -2   7   9    59251.48    56120.43   1289.76 o 
  -1   7   9    17424.88    16797.85    441.56 o 
   0   7   9     1585.15     1570.07    104.54 o 
   1   7   9      866.94      959.32     91.31 o 
   2   7   9     2116.09     2131.81    128.60 o 
   3   7   9     8476.65     8689.36    320.68 o 
  -5   8   9    17756.95    16890.13    650.62 o 
  -4   8   9    29619.42    26312.54    665.88 o 
  -3   8   9    22552.19    20224.04    532.38 o 
  -2   8   9     3271.87     2954.63    164.64 o 
  -1   8   9     1453.38     1373.63    103.33 o 
   0   8   9     6433.98     6255.09    216.01 o 
   1   8   9     2371.35     2483.49    134.72 o 
   2   8   9     6750.68     7004.03    245.29 o 
   3   8   9     9683.44     9794.33    352.17 o 
  -5   9   9     5666.64     5747.22    269.65 o 
  -4   9   9     4628.86     4296.91    185.53 o 
  -3   9   9       18.48       44.43     72.84 o 
  -2   9   9      107.74       72.40     69.46 o 
  -1   9   9     6251.50     6302.19    222.30 o 
   0   9   9    23499.30    23423.16    594.96 o 
   1   9   9    25454.48    25657.35    645.68 o 
   2   9   9      503.82      503.55     88.23 o 
  -4  10   9     3328.88     2888.93    184.00 o 
  -3  10   9     3763.70     3368.04    168.65 o 
  -2  10   9     2457.37     2101.38    130.76 o 
  -1  10   9    13031.00    12792.27    368.13 o 
   0  10   9     4515.60     4289.81    183.49 o 
   1  10   9     5573.67     6258.20    229.96 o 
   2  10   9    15013.98    15823.09    443.16 o 
  -3  11   9      679.16      668.39     99.98 o 
  -2  11   9      559.71      566.79    142.76 o 
  -1  11   9      712.57      873.93    100.27 o 
   0  11   9       97.08      151.98     79.13 o 
   1  11   9       16.63       65.68     81.24 o 
  -5   0  10    73412.15    68468.37   3117.80 o 
  -4   0  10    52868.74    49037.39   1706.99 o 
  -3   0  10     2168.39     1845.15    185.27 o 
  -2   0  10    11427.40    11193.07    485.89 o 
  -1   0  10    19504.02    19581.27    739.43 o 
   0   0  10       10.53      -25.36    124.92 o 
   1   0  10     1698.57     1644.21    149.33 o 
   2   0  10     3929.12     3579.42    220.26 o 
   3   0  10    31341.88    32853.19   1160.68 o 
   4   0  10    28521.88    31783.39   1753.40 o 
  -6   1  10     5937.27     7847.06    657.24 o 
  -5   1  10       94.17      148.68    119.76 o 
  -4   1  10     8878.44     8443.19    408.56 o 
  -3   1  10    23903.38    22614.35    686.39 o 
  -2   1  10    19347.91    18508.93    506.28 o 
  -1   1  10     3438.69     3514.59    159.20 o 
   0   1  10     1571.85     1653.88    108.64 o 
   1   1  10     4533.50     4693.00    184.55 o 
   2   1  10     5685.23     5692.08    207.78 o 
   3   1  10      355.28      491.70     99.12 o 
   4   1  10     4395.50     5485.35    347.78 o 
  -6   2  10     3633.87     4588.72    497.47 o 
  -5   2  10      875.51      891.16    120.88 o 
  -4   2  10     1948.27     1723.82    148.50 o 
  -3   2  10     4367.97     4143.30    215.16 o 
  -2   2  10     8578.50     8241.58    311.77 o 
  -1   2  10      848.26      857.46    102.78 o 
   0   2  10     5206.36     5330.43    228.60 o 
   1   2  10    15868.40    16628.66    453.86 o 
   2   2  10     4052.39     4197.68    175.90 o 
   3   2  10       47.02      131.63     84.13 o 
  -6   3  10    17302.69    18327.25   1026.58 o 
  -5   3  10     5319.52     4900.81    511.83 o 
  -4   3  10    13739.69    12768.15    444.76 o 
  -3   3  10    26668.21    25185.55    753.77 o 
  -2   3  10     2868.30     2644.54    185.40 o 
  -1   3  10     6559.22     6057.47    253.53 o 
   0   3  10     4081.80     4169.68    200.86 o 
   1   3  10      924.14      883.72    103.59 o 
   2   3  10    12140.82    12524.25    415.95 o 
   3   3  10     5185.09     5583.84    303.78 o 
  -6   4  10     6611.24     6307.39    783.28 o 
  -5   4  10    19178.64    18079.05    583.82 o 
  -4   4  10     8717.71     7793.39    317.81 o 
  -3   4  10     2419.44     2417.95    163.05 o 
  -2   4  10        4.24      -20.85     70.34 o 
  -1   4  10     1809.07     1743.96    135.11 o 
   0   4  10     2133.72     2231.77    146.08 o 
   1   4  10     4671.94     4645.56    215.42 o 
   2   4  10     5353.27     5479.56    237.35 o 
   3   4  10     6200.93     6265.42    330.81 o 
  -6   5  10     2515.49     2734.15    181.66 o 
  -5   5  10     3793.42     3726.15    172.49 o 
  -4   5  10      229.39      147.36     74.86 o 
  -3   5  10      196.04      207.88     73.37 o 
  -2   5  10    10689.08    10094.65    461.26 o 
  -1   5  10    49430.87    45910.85   1272.25 o 
   0   5  10    38715.14    37435.98   1056.58 o 
   1   5  10     3957.37     4336.66    209.97 o 
   2   5  10     5984.54     6301.29    274.23 o 
   3   5  10     8766.13     9615.69    447.19 o 
  -5   6  10      933.80      692.65    100.68 o 
  -4   6  10       71.36       13.14     69.76 o 
  -3   6  10    11646.18    10928.25    329.04 o 
  -2   6  10    19402.85    17168.50    455.28 o 
  -1   6  10     2009.42     2022.13    127.10 o 
   0   6  10    13190.39    13276.11    368.47 o 
   1   6  10    44944.05    45079.29   1267.73 o 
   2   6  10    16111.99    16480.09    545.32 o 
   3   6  10      878.93     1032.27    157.38 o 
  -5   7  10       49.69       26.94     78.00 o 
  -4   7  10     1173.67     1033.12    109.20 o 
  -3   7  10     4560.90     4118.48    263.74 o 
  -2   7  10     5634.60     5409.94    203.06 o 
  -1   7  10     4296.35     4048.70    198.95 o 
   0   7  10     2633.65     2719.68    150.35 o 
   1   7  10     1442.87     1499.75    115.07 o 
   2   7  10      643.07      575.72     91.35 o 
  -4   8  10    10536.86     8906.44    296.05 o 
  -3   8  10      697.01      658.48     95.95 o 
  -2   8  10    10842.01    10334.06    315.91 o 
  -1   8  10     2989.55     3009.18    148.94 o 
   0   8  10     4280.58     4697.28    190.01 o 
   1   8  10    11620.52    12138.37    439.59 o 
   2   8  10     1258.13     1703.61    226.40 o 
  -3   9  10      551.31      527.16     92.47 o 
  -2   9  10     3245.88     3087.17    158.53 o 
  -1   9  10    16217.20    15360.96    427.81 o 
   0   9  10    12149.64    12086.60    396.61 o 
   1   9  10     1331.94     1430.43    119.56 o 
  -2  10  10      408.06      393.66     88.48 o 
  -1  10  10     2605.56     2617.26    146.22 o 
  -5   1  11     1574.64     1454.45    175.97 o 
  -4   1  11     4141.32     4152.02    230.68 o 
  -3   1  11     2496.37     2610.23    256.64 o 
  -2   1  11    30335.16    29139.31    857.96 o 
  -1   1  11    23247.70    23511.08    707.79 o 
   0   1  11     1088.34     1162.75    121.09 o 
   1   1  11     9840.90    10427.41    324.12 o 
   2   1  11     7372.74     8206.71    275.23 o 
  -5   2  11     1095.21     1303.01    148.01 o 
  -4   2  11    14533.85    13588.84    479.31 o 
  -3   2  11    22401.04    20733.92    654.98 o 
  -2   2  11     4714.64     4360.47    361.45 o 
  -1   2  11     5936.25     5433.94    248.47 o 
   0   2  11    29466.43    30102.75    875.15 o 
   1   2  11    15179.35    15612.38    502.09 o 
   2   2  11     1898.46     2252.05    230.05 o 
  -5   3  11     4607.22     4257.29    414.79 o 
  -4   3  11    15368.44    14141.06    523.20 o 
  -3   3  11    16305.45    15033.69    510.14 o 
  -2   3  11    10824.88     9996.29    370.79 o 
  -1   3  11     5958.26     5753.76    257.01 o 
   0   3  11     7533.78     7710.69    305.08 o 
   1   3  11     4458.02     4327.46    213.74 o 
   2   3  11      160.64      248.82     91.18 o 
  -5   4  11    29579.17    27193.80   1003.62 o 
  -4   4  11     1225.42     1048.22    136.16 o 
  -3   4  11     6804.57     6318.57    280.37 o 
  -2   4  11     7131.23     6935.06    289.96 o 
  -1   4  11     1466.73     1329.25    131.80 o 
   0   4  11     4296.56     4149.93    231.05 o 
   1   4  11     1038.50     1150.34    148.65 o 
   2   4  11    22067.91    22876.92    695.00 o 
  -4   5  11     5610.56     4995.36    259.25 o 
  -3   5  11      738.12      556.16    113.28 o 
  -2   5  11     2060.16     1773.13    188.00 o 
  -1   5  11     1375.48     1360.26    133.83 o 
   0   5  11     1031.01     1059.49    136.15 o 
   1   5  11     6026.30     6178.87    269.60 o 
  -4   6  11      107.84       75.51     97.33 o 
  -3   6  11      818.35      744.54    128.43 o 
  -2   6  11     2006.39     2034.52    224.27 o 
  -1   6  11      256.57      423.92    106.03 o 
   0   6  11      695.24      687.12    142.44 o 
   1   6  11      497.34      419.05    111.55 o 
  -3   7  11    10881.02     9901.93    389.48 o 
  -2   7  11      405.24      421.27    111.30 o 
  -1   7  11      128.27      166.51    105.87 o 
   0   7  11     4915.87     4803.75    247.32 o 
  -2   8  11      615.85      742.75     98.19 o 
  -1   8  11     1452.52     1405.19    150.39 o 
  -4   0  12     1485.03     1420.17    259.05 o 
  -3   0  12     1854.52     1569.64    257.10 o 
  -2   0  12     1477.16     1492.95    233.95 o 
  -1   0  12     2219.61     2463.34    281.64 o 
   0   0  12     3948.09     4027.12    364.18 o 
  -4   1  12     5941.12     5749.42    328.41 o 
  -3   1  12     2714.81     3013.81    230.15 o 
  -2   1  12     1935.02     1957.85    162.15 o 
  -1   1  12     8086.57     7773.41    319.24 o 
   0   1  12     8863.47     8787.82    342.61 o 
  -3   2  12     4335.02     3975.61    234.61 o 
  -2   2  12     2503.38     2504.36    178.55 o 
  -1   2  12    10424.26    10916.91    401.58 o 
   0   2  12     3720.29     4055.27    283.21 o 
  -3   3  12     4541.20     4387.74    245.77 o 
  -2   3  12     8941.85     8577.39    347.39 o 
  -1   3  12      549.85      599.72    120.21 o 
   0   3  12    13213.88    13525.88    467.33 o 
  -2   4  12      823.93      924.92    132.20 o 
  -1   4  12     1004.58     1113.00    133.42 o 
                                                 
